# Supplementary material for: A manually curated compendium of expression profiles for the microbial cell factory Corynebacterium glutamicum
Source: Sci Data. 2022 Oct 1;9:594. doi: 10.1038/s41597-022-01706-7 (PMC9526701; doi:10.1038/s41597-022-01706-7)
Supplement: Supplementary file 2 — Supplementary Table S2 [file 41597_2022_1706_MOESM2_ESM.xlsx]

## Sheet: Supplementary Table S2
Supplementary Table S2. DNA microarray experiments of C. glutamicum.
The categorization is described in detail in the Technical Validation section. The additional information was taken from Table S1 from Baumgart et al. 2018 (PMID: 28803482) and/or taken from the added publications if the strain/gene was already characterized. If the microarray experiment was already part of a publication, the respective GEO ID (if available) and PMID of the associated publication…
GEO ID	Sample description	Channel 1 label/channel 2 label	Date of experiment	Platform	Category	Additional information on strains/genes	C. glutamicum strain/gene(s) characterized? (yes/no); PMID/DOI	Associated GEO ID	PMID
GSM5197020	WT (stationary phase, OD 30) vs. WT (exponential Phase, OD 4)-rep1	Cy5/Cy3	2008-06	Operon	WT condition A vs WT condition B
GSM5197021	WT (stationary phase, OD 30) vs. WT (exponential Phase, OD 4)-rep2	Cy5/Cy3	2008-06	Operon	WT condition A vs WT condition B
GSM5197022	WT (stationary phase, OD 30) vs. WT (exponential Phase, OD 4)-rep3	Cy3/Cy5	2008-06	Operon	WT condition A vs WT condition B
GSM5197023	WT (stationary phase, OD 30) vs. WT (exponential Phase, OD 4)-rep4	Cy5/Cy3	2008-06	Operon	WT condition A vs WT condition B
GSM5197024	WT (stationary phase, OD 75) vs. WT (exponential Phase, OD 5)-rep1	Cy5/Cy3	2009-06	Operon	WT condition A vs WT condition B
GSM5197025	WT (stationary phase, OD 75) vs. WT (exponential Phase, OD 5)-rep2	Cy5/Cy3	2009-06	Operon	WT condition A vs WT condition B
GSM5197026	WT (stationary phase, OD 75) vs. WT (exponential Phase, OD 5)-rep3	Cy3/Cy5	2009-06	Operon	WT condition A vs WT condition B
GSM5197027	WT (growth rate 0.4) vs. WT (growth rate 0.6)-rep1	Cy5/Cy3	2012-10	Agilent	WT condition A vs WT condition B				23996851
GSM5197028	WT (growth rate 0.4) vs. WT (growth rate 0.6)-rep2	Cy3/C53	2012-10	Agilent	WT condition A vs WT condition B				23996851
GSM5197029	WT (anaerob 10 min) vs. WT_agilent-rep1	Cy5/Cy3	2012-05/2016-06	Agilent	WT condition A vs WT condition B
GSM5197030	WT (anaerob 10 min) vs. WT_agilent-rep2	Cy3/Cy5	2012-05/2016-06	Agilent	WT condition A vs WT condition B
GSM5197031	WT (anaerob 10 min) vs. WT_agilent-rep3	Cy5/Cy3	2012-05/2016-06	Agilent	WT condition A vs WT condition B
GSM5197032	WT (anaerob 10 min) vs. WT_agilent-rep4	Cy5/Cy3	2012-05/2016-06	Agilent	WT condition A vs WT condition B
GSM5197033	WT (anaerob 10 min) vs. WT_operon-rep1	Cy5/Cy3	2010-09	Operon	WT condition A vs WT condition B
GSM5197034	WT (anaerob 10 min) vs. WT_operon-rep2	Cy5/Cy3	2010-09	Operon	WT condition A vs WT condition B
GSM5197035	WT (anaerob 10 min) vs. WT_operon-rep3	Cy3/Cy5	2010-09	Operon	WT condition A vs WT condition B
GSM5197036	WT (anaerob 30 min) vs. WT-rep1	Cy5/Cy3	2012-05/2012-06	Agilent	WT condition A vs WT condition B
GSM5197037	WT (anaerob 30 min) vs. WT-rep2	Cy3/Cy5	2012-05/2012-06	Agilent	WT condition A vs WT condition B
GSM5197038	WT (anaerob 30 min) vs. WT-rep3	Cy5/Cy3	2012-05/2012-06	Agilent	WT condition A vs WT condition B
GSM5197039	WT (anaerob 30 min) vs. WT-rep4	Cy5/Cy3	2012-05/2012-06	Agilent	WT condition A vs WT condition B
GSM5197040	WT (anaerob 120 min) vs. WT-rep1	Cy5/Cy3	2012-05/2015-06	Agilent	WT condition A vs WT condition B
GSM5197041	WT (anaerob 120 min) vs. WT-rep2	Cy3/Cy5	2012-05/2015-06	Agilent	WT condition A vs WT condition B
GSM5197042	WT (anaerob 120 min) vs. WT-rep3	Cy5/Cy3	2012-05/2015-06	Agilent	WT condition A vs WT condition B
GSM5197043	WT (anaerob 120 min) vs. WT-rep4	Cy3/Cy5	2012-05/2015-06	Agilent	WT condition A vs WT condition B
GSM5197044	WT (70 mM glutamine, w/o (NH4)2SO4 and urea) vs. WT (w/o (NH4)2SO4 and urea)-rep1	Cy5/Cy3	2007-01	Operon	WT condition A vs WT condition B
GSM5197045	WT (70 mM glutamine, w/o (NH4)2SO4 and urea) vs. WT (w/o (NH4)2SO4 and urea)-rep2	Cy3/Cy5	2007-01	Operon	WT condition A vs WT condition B
GSM5197046	WT (70 mM glutamine, w/o (NH4)2SO4 and urea) vs. WT (w/o (NH4)2SO4 and urea)-rep3	Cy5/Cy3	2007-01	Operon	WT condition A vs WT condition B
GSM5197047	WT (70 mM glutamine, w/o (NH4)2SO4 and urea) vs. WT (w/o urea)-rep1	Cy5/Cy3	2006-09	PCR	WT condition A vs WT condition B			GSM493936	20656783
GSM5197048	WT (70 mM glutamine, w/o (NH4)2SO4 and urea) vs. WT (w/o urea)-rep2	Cy3/Cy5	2006-09	PCR	WT condition A vs WT condition B			GSM493937	20656783
GSM5197049	WT (70 mM glutamine, 70 mM oxoproline, w/o (NH4)2SO4 and urea, ) vs. WT (w/o (NH4)2SO4 and urea, 70 mM glutamine)-rep1	Cy5/Cy5	2007-05	Operon	WT condition A vs WT condition B
GSM5197050	WT (70 mM glutamine, 70 mM oxoproline, w/o (NH4)2SO4 and urea, ) vs. WT (w/o (NH4)2SO4 and urea, 70 mM glutamine)-rep2	Cy5/Cy5	2007-05	Operon	WT condition A vs WT condition B
GSM5197051	WT (70 mM glutamine, 70 mM oxoproline, w/o (NH4)2SO4 and urea, ) vs. WT (w/o (NH4)2SO4 and urea, 70 mM glutamine)-rep3	Cy3/Cy3	2007-05	Operon	WT condition A vs WT condition B
GSM5197052	WT (70 mM oxoproline, w/o (NH4)2SO4 and w/o urea) vs. WT (70 mM glutamine, w/o (NH4)2SO4 and w/o urea)-rep1	Cy5/Cy3	2007-03/2007-05	Operon	WT condition A vs WT condition B
GSM5197053	WT (70 mM oxoproline, w/o (NH4)2SO4 and w/o urea) vs. WT (70 mM glutamine, w/o (NH4)2SO4 and w/o urea)-rep2	Cy3/Cy5	2007-03/2007-05	Operon	WT condition A vs WT condition B
GSM5197054	WT (70 mM glutamate, w/o (NH4)2SO4 and urea) vs. WT (70 mM glutamine, w/o (NH4)2SO4 and w/o urea)-rep1	Cy5/Cy3	2007-03/2007-05	Operon	WT condition A vs WT condition B
GSM5197055	WT (70 mM glutamate, w/o (NH4)2SO4 and urea) vs. WT (70 mM glutamine, w/o (NH4)2SO4 and w/o urea)-rep2	Cy3/Cy5	2007-03/2007-05	Operon	WT condition A vs WT condition B
GSM5197056	WT (500 mM GABA) vs. WT (500 mM glucose)-rep1	Cy5/Cy3	2017-06	Agilent	WT condition A vs WT condition B
GSM5197057	WT (500 mM GABA) vs. WT (500 mM glucose)-rep2	Cy5/Cy3	2017-06	Agilent	WT condition A vs WT condition B
GSM5197058	WT (500 mM GABA) vs. WT (500 mM glucose)-rep3	Cy3/Cy5	2017-06	Agilent	WT condition A vs WT condition B
GSM5197059	WT (500 mM GABA) vs. WT (500 mM glucose)-rep4	Cy3/Cy5	2017-06	Agilent	WT condition A vs WT condition B
GSM5197060	WT (250 mM GABA, 20 mM K2SO4, w/o (NH4)2SO4, 83 mM urea) vs. WT (250 mM glucose, 20 mM K2SO4, w/o (NH4)2SO4, 83 mM urea)-rep1	Cy5/Cy3	2018-05	Agilent	WT condition A vs WT condition B			GSM4120128	33193127
GSM5197061	WT (250 mM GABA, 20 mM K2SO4, w/o (NH4)2SO4, 83 mM urea) vs. WT (250 mM glucose, 20 mM K2SO4, w/o (NH4)2SO4, 83 mM urea)-rep2	Cy3/Cy5	2018-05	Agilent	WT condition A vs WT condition B			GSM4120129	33193127
GSM5197062	WT (250 mM GABA, 20 mM K2SO4, w/o (NH4)2SO4, 83 mM urea) vs. WT (250 mM glucose, 20 mM K2SO4, w/o (NH4)2SO4, 83 mM urea)-rep3	Cy5/Cy3	2018-05	Agilent	WT condition A vs WT condition B			GSM4120130	33193127
GSM5197063	WT (250 mM GABA, 20 mM K2SO4, w/o (NH4)2SO4, 83 mM urea) vs. WT (250 mM glucose, 20 mM K2SO4, w/o (NH4)2SO4, 83 mM urea)-rep4	Cy3/Cy5	2018-05	Agilent	WT condition A vs WT condition B			GSM4120131	33193127
GSM5197064	WT (250 mM GABA, 20 mM K2SO4, w/o (NH4)2SO4 and urea) vs. WT (250 mM GABA, w/o urea)-rep1	Cy5/Cy3	2018-04	Agilent	WT condition A vs WT condition B
GSM5197065	WT (250 mM GABA, 20 mM K2SO4, w/o (NH4)2SO4 and urea) vs. WT (250 mM GABA, w/o urea)-rep2	Cy3/Cy5	2018-04	Agilent	WT condition A vs WT condition B
GSM5197066	WT (250 mM GABA, 20 mM K2SO4, w/o (NH4)2SO4 and urea) vs. WT (250 mM GABA, w/o urea)-rep3	Cy5/Cy3	2018-04	Agilent	WT condition A vs WT condition B
GSM5197067	WT (250 mM GABA, 20 mM K2SO4, w/o (NH4)2SO4 and urea) vs. WT (250 mM GABA, w/o urea)-rep4	Cy3/Cy5	2018-04	Agilent	WT condition A vs WT condition B
GSM5197068	WT (100 mM pyruvate) vs. WT (100 mM lactate)-rep1	Cy5/Cy3	2005-01	PCR	WT condition A vs WT condition B				16204505
GSM5197069	WT (100 mM pyruvate) vs. WT (100 mM lactate)-rep2	Cy5 /Cy3	2005-01	PCR	WT condition A vs WT condition B				16204505
GSM5197070	WT (100 mM pyruvate) vs. WT (100 mM lactate)-rep3	Cy5/Cy3	2005-01	PCR	WT condition A vs WT condition B				16204505
GSM5197071	WT (100 mM pyruvate) vs. WT (100 mM lactate)-rep4	Cy3/Cy5	2005-01	PCR	WT condition A vs WT condition B				16204505
GSM5197072	WT (100 mM pyruvate) vs. WT (100 mM lactate)-rep5	Cy3/Cy5	2005-01	PCR	WT condition A vs WT condition B				16204505
GSM5197073	WT (100 mM pyruvate) vs. WT (100 mM lactate)-rep6	Cy3/Cy5	2005-01	PCR	WT condition A vs WT condition B				16204505
GSM5197074	WT (100 mM lactate) vs. WT (100 mM glucose)-rep1	Cy5/Cy3	2007-04/2007-05/2007-08	Operon	WT condition A vs WT condition B
GSM5197075	WT (100 mM lactate) vs. WT (100 mM glucose)-rep2	Cy5/Cy3	2007-04/2007-05/2007-08	Operon	WT condition A vs WT condition B
GSM5197076	WT (100 mM lactate) vs. WT (100 mM glucose)-rep3	Cy5/Cy3	2007-04/2007-05/2007-08	Operon	WT condition A vs WT condition B
GSM5197077	WT (50 mM glucose, 50 mM methylmalonic acid) vs. WT (100 mM glucose)-rep1	Cy5/Cy3	2007-05	Operon	WT condition A vs WT condition B
GSM5197078	WT (50 mM glucose, 50 mM methylmalonic acid) vs. WT (100 mM glucose)-rep2	Cy5/Cy3	2007-05	Operon	WT condition A vs WT condition B
GSM5197079	WT (LB, 50 mM citrate) vs. WT (LB, 50 mM glucose)-rep1	Cy5/Cy3	2004-07	PCR	WT condition A vs WT condition B
GSM5197080	WT (LB, 50 mM citrate) vs. WT (LB, 50 mM glucose)-rep2	Cy3/Cy5	2004-07	PCR	WT condition A vs WT condition B
GSM5197081	WT (LB, 50 mM citrate) vs. WT (LB, 50 mM glucose)-rep3	Cy5/Cy3	2004-07	PCR	WT condition A vs WT condition B
GSM5197082	WT (CGXII, 50 mM citrate) vs. WT (CGXII, 50 mM glucose)-rep1	Cy5/Cy3	2003-06/2003-09	PCR	WT condition A vs WT condition B				17559405
GSM5197083	WT (CGXII, 50 mM citrate) vs. WT (CGXII, 50 mM glucose)-rep2	Cy5/Cy3	2003-06/2003-09	PCR	WT condition A vs WT condition B				17559405
GSM5197084	WT (CGXII, 50 mM citrate) vs. WT (CGXII, 50 mM glucose)-rep3	Cy5/Cy3	2003-06/2003-09	PCR	WT condition A vs WT condition B				17559405
GSM5197085	WT (25 mM glucose, 25 mM citrate) vs. WT (50 mM glucose)-rep1	Cy5/Cy3	2003-06/2003-09	PCR	WT condition A vs WT condition B				17559405
GSM5197086	WT (25 mM glucose, 25 mM citrate) vs. WT (50 mM glucose)-rep2	Cy5/Cy3	2003-06/2003-09	PCR	WT condition A vs WT condition B				17559405
GSM5197087	WT (25 mM glucose, 25 mM citrate) vs. WT (50 mM glucose)-rep3	Cy5/Cy3	2003-06/2003-09	PCR	WT condition A vs WT condition B				17559405
GSM5197088	WT (50 mM sodium-citrate) vs. WT (50 mM glucose)-rep1	Cy5/Cy3	2002-11	PCR	WT condition A vs WT condition B
GSM5197089	WT (50 mM sodium-citrate) vs. WT (50 mM glucose)-rep2	Cy5/Cy3	2002-11	PCR	WT condition A vs WT condition B
GSM5197090	WT (50 mM adipate) vs. WT-rep1	Cy5/Cy3	2008-12/2009-02	Operon	WT condition A vs WT condition B
GSM5197091	WT (50 mM adipate) vs. WT-rep2	Cy5/Cy3	2008-12/2009-02	Operon	WT condition A vs WT condition B
GSM5197092	WT (50 mM adipate) vs. WT-rep3	Cy3/Cy5	2008-12/2009-02	Operon	WT condition A vs WT condition B
GSM5197093	WT (50 mM adipate) vs. WT-rep4	Cy3/Cy5	2008-12/2009-02	Operon	WT condition A vs WT condition B
GSM5197094	WT (50 mM oxoadipate) vs. WT-rep1	Cy5/Cy3	2009-11	Operon	WT condition A vs WT condition B
GSM5197095	WT (50 mM oxoadipate) vs. WT-rep2	Cy5/Cy3	2009-11	Operon	WT condition A vs WT condition B
GSM5197096	WT (50 mM oxoadipate) vs. WT-rep3	Cy5/Cy3	2009-11	Operon	WT condition A vs WT condition B
GSM5197097	WT (100 mM formate, early exponential phase) vs. WT (early exponential phase)-rep1	Cy5/Cy3	2010-01/2010-02	Operon	WT condition A vs WT condition B
GSM5197098	WT (100 mM formate, early exponential phase) vs. WT (early exponential phase)-rep2	Cy5/Cy3	2010-01/2010-02	Operon	WT condition A vs WT condition B
GSM5197099	WT (100 mM formate, early exponential phase) vs. WT (early exponential phase)-rep3	Cy3/Cy5	2010-01/2010-02	Operon	WT condition A vs WT condition B
GSM5197100	WT (100 mM formate, early stationary phase) vs. WT (early stationary phase)-rep1	Cy5/Cy3	2008-10/2010-02	Operon	WT condition A vs WT condition B
GSM5197101	WT (100 mM formate, early stationary phase) vs. WT (early stationary phase)-rep2	Cy5/Cy3	2008-10/2010-02	Operon	WT condition A vs WT condition B
GSM5197102	WT (100 mM formate, early stationary phase) vs. WT (early stationary phase)-rep3	Cy3/Cy5	2008-10/2010-02	Operon	WT condition A vs WT condition B
GSM5197103	WT (50 mM sodium oleat) vs. WT-rep1	Cy5/Cy3	2013-04	Agilent	WT condition A vs WT condition B
GSM5197104	WT (50 mM sodium oleat) vs. WT-rep2	Cy5/Cy3	2013-04	Agilent	WT condition A vs WT condition B
GSM5197105	WT (50 mM sodium oleat) vs. WT-rep3	Cy3/Cy5	2013-04	Agilent	WT condition A vs WT condition B
GSM5197106	WT (50 mM serine) vs. WT-rep1	Cy5/Cy3	2005-10/2006-03	PCR	WT condition A vs WT condition B
GSM5197107	WT (50 mM serine) vs. WT-rep2	Cy3/Cy5	2005-10/2006-03	PCR	WT condition A vs WT condition B
GSM5197108	WT (111 mM glucose, 100 mM methanol) vs. WT (111 mM glucose)-rep1	Cy5/Cy3	2011-08	Operon	WT condition A vs WT condition B			GSM1210286	24014532
GSM5197109	WT (111 mM glucose, 100 mM methanol) vs. WT (111 mM glucose)-rep2	Cy5/Cy3	2011-08	Operon	WT condition A vs WT condition B			GSM1210287	24014532
GSM5197110	WT (111 mM glucose, 100 mM methanol) vs. WT (111 mM glucose)-rep3	Cy5/Cy3	2011-08	Operon	WT condition A vs WT condition B			GSM1210288	24014532
GSM5197111	WT (w/o glucose, 100 mM methanol) vs. WT (w/o glucose)-rep1	Cy5/Cy3	2011-08	Operon	WT condition A vs WT condition B			GSM1210289	24014532
GSM5197112	WT (w/o glucose, 100 mM methanol) vs. WT (w/o glucose)-rep2	Cy5/Cy3	2011-08	Operon	WT condition A vs WT condition B			GSM1210290	24014532
GSM5197113	WT (harvest in ethanol) vs. WT-rep1	Cy5/Cy3	2011-05/2011-08	Operon	WT condition A vs WT condition B
GSM5197114	WT (harvest in ethanol) vs. WT-rep2	Cy3/Cy5	2011-05/2011-08	Operon	WT condition A vs WT condition B
GSM5197115	WT (3 mM nitrite) vs. WT-rep1	Cy5/Cy3	2009-11	Operon	WT condition A vs WT condition B
GSM5197116	WT (3 mM nitrite) vs. WT-rep2	Cy5/Cy3	2009-11	Operon	WT condition A vs WT condition B
GSM5197117	WT (3 mM nitrite) vs. WT-rep3	Cy3/Cy5	2009-11	Operon	WT condition A vs WT condition B
GSM5197118	WT (5 mM nitrate) vs. WT-rep1	Cy5/Cy3	2009-11	Operon	WT condition A vs WT condition B
GSM5197119	WT (5 mM nitrate) vs. WT-rep2	Cy5/Cy3	2009-11	Operon	WT condition A vs WT condition B
GSM5197120	WT (5 mM nitrate) vs. WT-rep3	Cy3/Cy5	2009-11	Operon	WT condition A vs WT condition B
GSM5197121	WT (0.2 mM resveratol) vs. WT-rep1	Cy5/Cy3	2015-01	Agilent	WT condition A vs WT condition B
GSM5197122	WT (0.2 mM resveratol) vs. WT-rep2	Cy3/Cy5	2015-01	Agilent	WT condition A vs WT condition B
GSM5197123	WT (3 mM KNO2) vs. WT-rep1	Cy5/Cy3	2009-08/2010-04	Operon	WT condition A vs WT condition B
GSM5197124	WT (3 mM KNO2) vs. WT-rep2	Cy5/Cy3	2009-08/2010-04	Operon	WT condition A vs WT condition B
GSM5197125	WT (3 mM KNO2) vs. WT-rep3	Cy3/Cy5	2009-08/2010-04	Operon	WT condition A vs WT condition B
GSM5197126	WT (10 mM KNO2) vs. WT-rep1	Cy5/Cy3	2012-01	Operon	WT condition A vs WT condition B				24237595
GSM5197127	WT (10 mM KNO2) vs. WT-rep2	Cy5/Cy3	2012-01	Operon	WT condition A vs WT condition B				24237595
GSM5197128	WT (5 mM KNO3) vs. WT-rep1	Cy5/Cy3	2009-08/2010-04	Operon	WT condition A vs WT condition B
GSM5197129	WT (5 mM KNO3) vs. WT-rep2	Cy5/Cy3	2009-08/2010-04	Operon	WT condition A vs WT condition B
GSM5197130	WT (5 mM KNO3) vs. WT-rep3	Cy3/Cy5	2009-08/2010-04	Operon	WT condition A vs WT condition B
GSM5197131	WT (0.3 mM Na2S) vs. WT-rep1	Cy5/Cy3	2013-09	Agilent	WT condition A vs WT condition B
GSM5197132	WT (0.3 mM Na2S) vs. WT-rep2	Cy5/Cy3	2013-09	Agilent	WT condition A vs WT condition B
GSM5197133	WT (0.3 mM Na2S) vs. WT-rep3	Cy3/Cy5	2013-09	Agilent	WT condition A vs WT condition B
GSM5197134	WT (0.3 mM Na2S) vs. WT-rep4	Cy5/Cy3	2013-09	Agilent	WT condition A vs WT condition B
GSM5197135	WT (3 mM Na2S) vs. WT-rep1	Cy5/Cy3	2012-10	Agilent	WT condition A vs WT condition B
GSM5197136	WT (3 mM Na2S) vs. WT-rep2	Cy5/Cy3	2012-10	Agilent	WT condition A vs WT condition B
GSM5197137	WT (3 mM Na2S) vs. WT-rep3	Cy3/Cy5	2012-10	Agilent	WT condition A vs WT condition B
GSM5197138	WT (Fe2S, w/o (NH4)2SO4) vs. WT-rep1	Cy5/Cy3	2014-04	Agilent	WT condition A vs WT condition B
GSM5197139	WT (Fe2S, w/o (NH4)2SO4) vs. WT-rep2	Cy5/Cy3	2014-04	Agilent	WT condition A vs WT condition B
GSM5197140	WT (Fe2S, w/o (NH4)2SO4) vs. WT-rep3	Cy3/Cy5	2014-04	Agilent	WT condition A vs WT condition B
GSM5197141	WT (Fe2S, w/o (NH4)2SO4) vs. WT-rep4	Cy5/Cy3	2014-04	Agilent	WT condition A vs WT condition B
GSM5197142	WT (50 µM riboflavin) vs. WT-rep1	Cy5/Cy3	2007-09	Operon	WT condition A vs WT condition B
GSM5197143	WT (50 µM riboflavin) vs. WT-rep2	Cy3/Cy5	2007-09	Operon	WT condition A vs WT condition B
GSM5197144	WT (100 µM bromoresveratol) vs. WT-rep1	Cy5/Cy3	2015-06	Agilent	WT condition A vs WT condition B
GSM5197145	WT (100 µM bromoresveratol) vs. WT-rep2	Cy5/Cy3	2015-06	Agilent	WT condition A vs WT condition B
GSM5197146	WT (100 µM bromoresveratol) vs. WT-rep3	Cy3/Cy5	2015-06	Agilent	WT condition A vs WT condition B
GSM5197147	WT (250 µM bromoresveratol) vs. WT-rep1	Cy5/Cy3	2015-06	Agilent	WT condition A vs WT condition B
GSM5197148	WT (250 µM bromoresveratol) vs. WT-rep2	Cy5/Cy3	2015-06	Agilent	WT condition A vs WT condition B
GSM5197149	WT (250 µM bromoresveratol) vs. WT-rep3	Cy3/Cy5	2015-06	Agilent	WT condition A vs WT condition B
GSM5197150	WT (2 mM glyphosate) vs. WT-rep1	Cy5/Cy3	2015-07/2015-08	Agilent	WT condition A vs WT condition B
GSM5197151	WT (2 mM glyphosate) vs. WT-rep2	Cy5/Cy3	2015-07/2015-08	Agilent	WT condition A vs WT condition B
GSM5197152	WT (2 mM glyphosate) vs. WT-rep3	Cy3/Cy5	2015-07/2015-08	Agilent	WT condition A vs WT condition B
GSM5197153	WT (1 µg/mL bacitracin) vs. WT-rep1	Cy5/Cy3	2011-08	Operon	WT condition A vs WT condition B			GSM2583859	28922502
GSM5197154	WT (1 µg/mL bacitracin) vs. WT-rep2	Cy5/Cy3	2011-08	Operon	WT condition A vs WT condition B			GSM2583860	28922502
GSM5197155	WT (1 µg/mL bacitracin) vs. WT-rep3	Cy3/Cy5	2011-08	Operon	WT condition A vs WT condition B			GSM2583861	28922502
GSM5197156	WT (0.6 µM mitomycin C, harvest after 30 min) vs. WT-rep1	Cy5/Cy3	2012-08	Agilent	WT condition A vs WT condition B
GSM5197157	WT (0.6 µM mitomycin C, harvest after 30 min) vs. WT-rep2	Cy3/Cy5	2012-08	Agilent	WT condition A vs WT condition B
GSM5197158	WT (0.6 µM mitomycin C, harvest after 1 h) vs. WT-rep1	Cy5/Cy3	2012-06/2012-08	Agilent	WT condition A vs WT condition B			GSM1119371	25916847
GSM5197159	WT (0.6 µM mitomycin C, harvest after 1 h) vs. WT-rep2	Cy5/Cy3	2012-06/2012-08	Agilent	WT condition A vs WT condition B			GSM1119374	25916847
GSM5197160	WT (0.6 µM mitomycin C, harvest after 1 h) vs. WT-rep3	Cy3/Cy5	2012-06/2012-08	Agilent	WT condition A vs WT condition B			GSM1119375	25916847
GSM5197161	WT (0.6 µM mitomycin C, harvest after 3 h) vs. WT-rep1	Cy5/Cy3	2012-06/2012-08	Agilent	WT condition A vs WT condition B			GSM1119372	25916847
GSM5197162	WT (0.6 µM mitomycin C, harvest after 3 h) vs. WT-rep2	Cy5/Cy3	2012-06/2012-08	Agilent	WT condition A vs WT condition B			GSM1119376	25916847
GSM5197163	WT (0.6 µM mitomycin C, harvest after 3 h) vs. WT-rep3	Cy3/Cy5	2012-06/2012-08	Agilent	WT condition A vs WT condition B			GSM1119377	25916847
GSM5197164	WT (0.6 µM mitomycin C, harvest after 6 h) vs. WT-rep1	Cy5/Cy3	2012-06/2012-08	Agilent	WT condition A vs WT condition B			GSM1119373	25916847
GSM5197165	WT (0.6 µM mitomycin C, harvest after 6 h) vs. WT-rep2	Cy5/Cy3	2012-06/2012-08	Agilent	WT condition A vs WT condition B			GSM1119378	25916847
GSM5197166	WT (0.6 µM mitomycin C, harvest after 6 h) vs. WT-rep3	Cy3/Cy5	2012-06/2012-08	Agilent	WT condition A vs WT condition B			GSM1119379	25916847
GSM5197167	WT (w/o CuSO4, harvest OD 5) vs. WT (harvest OD 5)-rep1	Cy5/Cy3	2009-04/2009-05/2009-06	Operon	WT condition A vs WT condition B
GSM5197168	WT (w/o CuSO4, harvest OD 5) vs. WT (harvest OD 5)-rep2	Cy5/Cy3	2009-04/2009-05/2009-06	Operon	WT condition A vs WT condition B
GSM5197169	WT (w/o CuSO4, harvest OD 5) vs. WT (harvest OD 5)-rep3	Cy3/Cy5	2009-04/2009-05/2009-06	Operon	WT condition A vs WT condition B
GSM5197170	WT (w/o CuSO4, harvest OD 5) vs. WT (harvest OD 5)-rep4	Cy5/Cy3	2009-04/2009-05/2009-06	Operon	WT condition A vs WT condition B
GSM5197171	WT (w/o CuSO4, harvest OD 20) vs. WT (harvest OD 20)-rep1	Cy5/Cy3	2009-04/2009-05/2009-06/2009-08	Operon	WT condition A vs WT condition B
GSM5197172	WT (w/o CuSO4, harvest OD 20) vs. WT (harvest OD 20)-rep2	Cy5/Cy3	2009-04/2009-05/2009-06/2009-08	Operon	WT condition A vs WT condition B
GSM5197173	WT (w/o CuSO4, harvest OD 20) vs. WT (harvest OD 20)-rep3	Cy3/Cy5	2009-04/2009-05/2009-06/2009-08	Operon	WT condition A vs WT condition B
GSM5197174	WT (w/o CuSO4, harvest OD 20) vs. WT (harvest OD 20)-rep4	Cy3/Cy5	2009-04/2009-05/2009-06/2009-08	Operon	WT condition A vs WT condition B
GSM5197175	WT (w/o CuSO4 + 150 µM BCS) vs. WT-rep1	Cy5/Cy3	2012-08	Operon	WT condition A vs WT condition B			GSM3302526	30154248
GSM5197176	WT (w/o CuSO4 + 150 µM BCS) vs. WT-rep2	Cy5/Cy3	2012-08	Operon	WT condition A vs WT condition B			GSM3302527	30154248
GSM5197177	WT (w/o CuSO4 + 150 µM BCS) vs. WT-rep3	Cy3/Cy5	2012-08	Operon	WT condition A vs WT condition B			GSM3302528	30154248
GSM5197178	WT (20 µM CuSO4) vs. WT-rep1	Cy5/Cy3	2007-10/2007-12/2008-01	Operon	WT condition A vs WT condition B			GSM679569	21799779
GSM5197179	WT (20 µM CuSO4) vs. WT-rep2	Cy5/Cy3	2007-10/2007-12/2008-01	Operon	WT condition A vs WT condition B			GSM679574	21799779
GSM5197180	WT (20 µM CuSO4) vs. WT-rep3	Cy3/Cy5	2007-10/2007-12/2008-01	Operon	WT condition A vs WT condition B			GSM679576	21799779
GSM5197181	WT (20 µM CuSO4) vs. WT-rep4	Cy5/Cy3	2007-10/2007-12/2008-01	Operon	WT condition A vs WT condition B			GSM679578	21799779
GSM5197182	WT (1 µM FeSO4, harvest OD 1.7) vs. WT-rep1	Cy5/Cy3	2014-12	Agilent	WT condition A vs WT condition B
GSM5197183	WT (1 µM FeSO4, harvest OD 1.7) vs. WT-rep2	Cy5/Cy3	2014-12	Agilent	WT condition A vs WT condition B
GSM5197184	WT (1 µM FeSO4, harvest OD 1.7) vs. WT-rep3	Cy3/Cy5	2014-12	Agilent	WT condition A vs WT condition B
GSM5197185	WT (1 µM FeSO4, harvest OD 2.5) vs. WT-rep1	Cy5/Cy3	2013-02	Agilent	WT condition A vs WT condition B			GSM2427953	32144105
GSM5197186	WT (1 µM FeSO4, harvest OD 2.5) vs. WT-rep2	Cy3/Cy5	2013-02	Agilent	WT condition A vs WT condition B			GSM2427954	32144105
GSM5197187	WT (1 µM FeSO4, harvest OD 2.5) vs. WT-rep3	Cy5/Cy3	2013-02	Agilent	WT condition A vs WT condition B			GSM2427955	32144105
GSM5197188	WT (1 µM FeSO4, harvest OD 15) vs. WT-rep1	Cy5/Cy3	2016-03/2016-09	Agilent	WT condition A vs WT condition B			GSM2428060	32144105
GSM5197189	WT (1 µM FeSO4, harvest OD 15) vs. WT-rep2	Cy5/Cy3	2016-03/2016-09	Agilent	WT condition A vs WT condition B			GSM2428061	32144105
GSM5197190	WT (1 µM FeSO4, harvest OD 15) vs. WT-rep3	Cy3/Cy5	2016-03/2016-09	Agilent	WT condition A vs WT condition B			GSM2428062	32144105
GSM5197191	WT (0.5 mM FeSO4) vs. WT-rep1	Cy5/Cy3	2002-12/2003-01	PCR	WT condition A vs WT condition B				15494411
GSM5197192	WT (0.5 mM FeSO4) vs. WT-rep2	Cy5/Cy3	2002-12/2003-01	PCR	WT condition A vs WT condition B				15494411
GSM5197193	WT (0.5 mM FeSO4) vs. WT-rep3	Cy5/Cy3	2002-12/2003-01	PCR	WT condition A vs WT condition B				15494411
GSM5197194	WT (2.5 µM heme) vs. WT (2.5 µM FeSO4)-rep1	Cy3/Cy5	2009-12/2010-01/2010-02	Operon	WT condition A vs WT condition B			GSM641539	21217007
GSM5197195	WT (2.5 µM heme) vs. WT (2.5 µM FeSO4)-rep2	Cy5/Cy3	2009-12/2010-01/2010-02	Operon	WT condition A vs WT condition B			GSM641540	21217007
GSM5197196	WT (2.5 µM heme) vs. WT (2.5 µM FeSO4)-rep3	Cy5/Cy3	2009-12/2010-01/2010-02	Operon	WT condition A vs WT condition B			GSM641541	21217007
GSM5197197	WT (2% acetate, w/o (KH2PO4, K2HPO4), 90 min) vs. WT (1% glucose, w/o (KH2PO4, K2HPO4), 90 min)-rep1	Cy3/Cy5	2005-08	PCR	WT condition A vs WT condition B				26021728
GSM5197198	WT (2% acetate, w/o (KH2PO4, K2HPO4), 90 min) vs. WT (1% glucose, w/o (KH2PO4, K2HPO4), 90 min)-rep2	Cy5/Cy3	2005-08	PCR	WT condition A vs WT condition B				26021728
GSM5197199	WT (2% acetate, w/o (KH2PO4, K2HPO4), 90 min) vs. WT (1% glucose, w/o (KH2PO4, K2HPO4), 90 min)-rep3	Cy5/Cy3	2005-08	PCR	WT condition A vs WT condition B				26021728
GSM5197200	WT (2% acetate, w/o (KH2PO4, K2HPO4), 90 min) vs. WT (4% glucose, w/o (KH2PO4, K2HPO4), 90 min)-rep1	Cy3/Cy5	2005-10	PCR	WT condition A vs WT condition B				26021728
GSM5197201	WT (2% acetate, w/o (KH2PO4, K2HPO4), 90 min) vs. WT (4% glucose, w/o (KH2PO4, K2HPO4), 90 min)-rep2	Cy5/Cy3	2005-10	PCR	WT condition A vs WT condition B				26021728
GSM5197202	WT (0.5 mM cumene hydroperoxide) vs. WT-rep1	Cy5/Cy3	2008-05/2008-07	Operon	WT condition A vs WT condition B
GSM5197203	WT (0.5 mM cumene hydroperoxide) vs. WT-rep2	Cy5/Cy3	2008-05/2008-07	Operon	WT condition A vs WT condition B
GSM5197204	WT (0.5 mM cumene hydroperoxide) vs. WT-rep3	Cy5/Cy3	2008-05/2008-07	Operon	WT condition A vs WT condition B
GSM5197205	WT (5 mM cinnamic acid, 30 min) vs. WT-rep1	Cy5/Cy3	2014-09/2015-01	Agilent	WT condition A vs WT condition B			GSM1700877	26610800
GSM5197206	WT (5 mM cinnamic acid, 30 min) vs. WT-rep2	Cy5/Cy3	2014-09/2015-01	Agilent	WT condition A vs WT condition B			GSM1700882	26610800
GSM5197207	WT (5 mM cinnamic acid, 30 min) vs. WT-rep3	Cy3/Cy5	2014-09/2015-01	Agilent	WT condition A vs WT condition B			GSM1700883	26610800
GSM5197208	WT (5 mM ferulic acid, 30 min) vs. WT-rep1	Cy5/Cy3	2014-09	Agilent	WT condition A vs WT condition B			GSM1700872	26610800
GSM5197209	WT (5 mM ferulic acid, 30 min) vs. WT-rep2	Cy3/Cy5	2014-09	Agilent	WT condition A vs WT condition B			GSM1700873	26610800
GSM5197210	WT (5 mM coumaric acid, w/o PCA, 30 min) vs. WT (w/o PCA)-rep1	Cy5/Cy3	2014-01	Agilent	WT condition A vs WT condition B
GSM5197211	WT (5 mM coumaric acid, w/o PCA, 30 min) vs. WT (w/o PCA)-rep2	Cy3/Cy5	2014-01	Agilent	WT condition A vs WT condition B
GSM5197212	WT (5 mM coumaric acid, 30 min) vs. WT-rep1	Cy5/Cy3	2014-01/2015-01	Agilent	WT condition A vs WT condition B			GSM1700876	26610800
GSM5197213	WT (5 mM coumaric acid, 30 min) vs. WT-rep2	Cy5/Cy3	2014-01/2015-01	Agilent	WT condition A vs WT condition B			GSM1700868	26610800
GSM5197214	WT (5 mM coumaric acid, 30 min) vs. WT-rep3	Cy3/Cy5	2014-01/2015-01	Agilent	WT condition A vs WT condition B			GSM1700869	26610800
GSM5197215	WT (5 mM coumaric acid, 0.2 mM citrate, 30 min) vs. WT-rep1	Cy5/Cy3	2014-02	Agilent	WT condition A vs WT condition B
GSM5197216	WT (5 mM coumaric acid, 0.2 mM citrate, 30 min) vs. WT-rep2	Cy3/Cy5	2014-02	Agilent	WT condition A vs WT condition B
GSM5197217	WT (5 mM caffeic acid, 30 min) vs. WT-rep1	Cy5/Cy3	2014-07	Agilent	WT condition A vs WT condition B			GSM1700870	26610800
GSM5197218	WT (5 mM caffeic acid, 30 min) vs. WT-rep2	Cy3/Cy5	2014-07	Agilent	WT condition A vs WT condition B			GSM1700871	26610800
GSM5197219	WT (5 mM 3-(4-hydroxyphenyl) propionic acid, 30 min) vs. WT-rep1	Cy5/Cy3	2015-01	Agilent	WT condition A vs WT condition B			GSM1700880	26610800
GSM5197220	WT (5 mM 3-(4-hydroxyphenyl) propionic acid, 30 min) vs. WT-rep2	Cy3/Cy5	2015-01	Agilent	WT condition A vs WT condition B			GSM1700881	26610800
GSM5197221	WT (5 mM 4-hydroxybenzoic acid, 30 min) vs. WT-rep1	Cy5/Cy3	2015-01	Agilent	WT condition A vs WT condition B			GSM1700878	26610800
GSM5197222	WT (5 mM 4-hydroxybenzoic acid, 30 min) vs. WT-rep2	Cy3/Cy5	2015-01	Agilent	WT condition A vs WT condition B			GSM1700879	26610800
GSM5197223	WT pEKEx2-amyE (1 mM IPTG) vs. WT pEKEx2-amyE (w/o IPTG)-rep1	Cy5/Cy3	2010-07	Operon	Plasmid-based gene overexpression in parental strain vs parental strain with empty vector control	Plasmid-based overexpression of heterologous gene		GSM4182916	31964372
GSM5197224	WT pEKEx2-amyE (1 mM IPTG) vs. WT pEKEx2-amyE (w/o IPTG)-rep2	Cy5/Cy3	2010-07	Operon	Plasmid-based gene overexpression in parental strain vs parental strain with empty vector control	Plasmid-based overexpression of heterologous gene		GSM4182917	31964372
GSM5197225	WT pEKEx2-amyE (1 mM IPTG) vs. WT pEKEx2-amyE (w/o IPTG)-rep3	Cy3/Cy5	2010-07	Operon	Plasmid-based gene overexpression in parental strain vs parental strain with empty vector control	Plasmid-based overexpression of heterologous gene		GSM4182918	31964372
GSM5197226	WT pEKEx2-amyE w/o SP (1 mM IPTG) vs. WT pEKEx2-amyE w/o SP (w/o IPTG)-rep1	Cy5/Cy3	2011-08	Operon	Plasmid-based gene overexpression in parental strain vs parental strain with empty vector control	Plasmid-based overexpression of heterologous gene		GSM4182913	31964372
GSM5197227	WT pEKEx2-amyE w/o SP (1 mM IPTG) vs. WT pEKEx2-amyE w/o SP (w/o IPTG)-rep2	Cy5/Cy3	2011-08	Operon	Plasmid-based gene overexpression in parental strain vs parental strain with empty vector control	Plasmid-based overexpression of heterologous gene		GSM4182914	31964372
GSM5197228	WT pEKEx2-amyE w/o SP (1 mM IPTG) vs. WT pEKEx2-amyE w/o SP (w/o IPTG)-rep3	Cy3/Cy5	2011-08	Operon	Plasmid-based gene overexpression in parental strain vs parental strain with empty vector control	Plasmid-based overexpression of heterologous gene		GSM4182915	31964372
GSM5197229	WT pEKEx2-amyE(D217N) (1 mM IPTG) vs. WT pEKEx2-amyE (D217N) (w/o IPTG)-rep1	Cy5/Cy3	2010-11/2011-11	Operon	Plasmid-based gene overexpression in parental strain vs parental strain with empty vector control	Plasmid-based overexpression of heterologous gene
GSM5197230	WT pEKEx2-amyE(D217N) (1 mM IPTG) vs. WT pEKEx2-amyE (D217N) (w/o IPTG)-rep2	Cy3/Cy5	2010-11/2011-11	Operon	Plasmid-based gene overexpression in parental strain vs parental strain with empty vector control	Plasmid-based overexpression of heterologous gene
GSM5197231	WT pEKEx2-amyE(D217N) (1 mM IPTG) vs. WT pEKEx2-amyE (D217N) (w/o IPTG)-rep3	Cy5/Cy3	2010-11/2011-11	Operon	Plasmid-based gene overexpression in parental strain vs parental strain with empty vector control	Plasmid-based overexpression of heterologous gene
GSM5197232	WT pEKEx2-amyH vs. WT pEKEx2-rep1	Cy5/Cy3	2009-08/2009-09/2009-10/2010-01	Operon	Plasmid-based gene overexpression in parental strain vs parental strain with empty vector control	Plasmid-based overexpression of heterologous gene
GSM5197233	WT pEKEx2-amyH vs. WT pEKEx2-rep2	Cy5/Cy3	2009-08/2009-09/2009-10/2010-01	Operon	Plasmid-based gene overexpression in parental strain vs parental strain with empty vector control	Plasmid-based overexpression of heterologous gene
GSM5197234	WT pEKEx2-amyH vs. WT pEKEx2-rep3	Cy5/Cy3	2009-08/2009-09/2009-10/2010-01	Operon	Plasmid-based gene overexpression in parental strain vs parental strain with empty vector control	Plasmid-based overexpression of heterologous gene
GSM5197235	WT pEKEx2-amyH vs. WT pEKEx2-rep4	Cy5/Cy3	2009-08/2009-09/2009-10/2010-01	Operon	Plasmid-based gene overexpression in parental strain vs parental strain with empty vector control	Plasmid-based overexpression of heterologous gene
GSM5197236	WT pEKEx2-amyH vs. WT pEKEx2-rep5	Cy3/Cy5	2009-08/2009-09/2009-10/2010-01	Operon	Plasmid-based gene overexpression in parental strain vs parental strain with empty vector control	Plasmid-based overexpression of heterologous gene
GSM5197237	WT pEKEx2-amyH (w/o SP) vs. WT pEKEx2-rep1	Cy5/Cy3	2009-08/2009-09/200910	Operon	Plasmid-based gene overexpression in parental strain vs parental strain with empty vector control	Plasmid-based overexpression of heterologous gene
GSM5197238	WT pEKEx2-amyH (w/o SP) vs. WT pEKEx2-rep2	Cy5/Cy3	2009-08/2009-09/200910	Operon	Plasmid-based gene overexpression in parental strain vs parental strain with empty vector control	Plasmid-based overexpression of heterologous gene
GSM5197239	WT pEKEx2-amyH (w/o SP) vs. WT pEKEx2-rep3	Cy5/Cy3	2009-08/2009-09/200910	Operon	Plasmid-based gene overexpression in parental strain vs parental strain with empty vector control	Plasmid-based overexpression of heterologous gene
GSM5197240	WT pEKEx2-amyH (w/o SP) vs. WT pEKEx2-rep4	Cy3/Cy5	2009-08/2009-09/200910	Operon	Plasmid-based gene overexpression in parental strain vs parental strain with empty vector control	Plasmid-based overexpression of heterologous gene
GSM5197241	WT pEKEx2-amyH vs. WT pEKEx2-amyH (w/o SP)-rep1	Cy5/Cy3	2009-08	Operon	Plasmid-based gene overexpression in parental strain vs parental strain with empty vector control	Plasmid-based overexpression of heterologous gene
GSM5197242	WT pEKEx2-amyH vs. WT pEKEx2-amyH (w/o SP)-rep2	Cy3/Cy5	2009-08	Operon	Plasmid-based gene overexpression in parental strain vs parental strain with empty vector control	Plasmid-based overexpression of heterologous gene
GSM5197243	WT pEKEx2-NprE-Cutinase (1 mM IPTG) vs. WT pEKEX2-NprE-Cutinase (w/o IPTG)-rep1	Cy5/Cy3	2010-11	Operon	Plasmid-based gene overexpression in parental strain vs parental strain with empty vector control	Plasmid-based overexpression of heterologous gene		GSM4182919	31964372
GSM5197244	WT pEKEx2-NprE-Cutinase (1 mM IPTG) vs. WT pEKEX2-NprE-Cutinase (w/o IPTG)-rep2	Cy5/Cy3	2010-11	Operon	Plasmid-based gene overexpression in parental strain vs parental strain with empty vector control	Plasmid-based overexpression of heterologous gene		GSM4182920	31964372
GSM5197245	WT pEKEx2-NprE-Cutinase (1 mM IPTG) vs. WT pEKEX2-NprE-Cutinase (w/o IPTG)-rep3	Cy3/Cy5	2010-11	Operon	Plasmid-based gene overexpression in parental strain vs parental strain with empty vector control	Plasmid-based overexpression of heterologous gene		GSM4182921	31964372
GSM5197246	WT pEKEx2-NprE-Cutinase (1 mM IPTG, 1 hour) vs. WT pEKEx2 (1 mM IPTG, 1 hour)-rep1	Cy5/Cy3	2010-11	Operon	Plasmid-based gene overexpression in parental strain vs parental strain with empty vector control	Plasmid-based overexpression of heterologous gene
GSM5197247	WT pEKEx2-NprE-Cutinase (1 mM IPTG, 1 hour) vs. WT pEKEx2 (1 mM IPTG, 1 hour)-rep2	Cy5/Cy3	2010-11	Operon	Plasmid-based gene overexpression in parental strain vs parental strain with empty vector control	Plasmid-based overexpression of heterologous gene
GSM5197248	WT pEKEx2-NprE-Cutinase (1 mM IPTG, 1 hour) vs. WT pEKEx2 (1 mM IPTG, 1 hour)-rep3	Cy3/Cy5	2010-11	Operon	Plasmid-based gene overexpression in parental strain vs parental strain with empty vector control	Plasmid-based overexpression of heterologous gene
GSM5197249	WT pEKEx2-NprE-Cutinase (1 mM IPTG, 4 hours) vs. WT pEKEx2 (1 mM IPTG, 4 hours)-rep1	Cy3/Cy5	2010-11	Operon	Plasmid-based gene overexpression in parental strain vs parental strain with empty vector control	Plasmid-based overexpression of heterologous gene
GSM5197250	WT pEKEx2-NprE-Cutinase (1 mM IPTG, 4 hours) vs. WT pEKEx2 (1 mM IPTG, 4 hours)-rep2	Cy5/Cy3	2010-11	Operon	Plasmid-based gene overexpression in parental strain vs parental strain with empty vector control	Plasmid-based overexpression of heterologous gene
GSM5197251	WT pEKEx2-NprE-Cutinase (1 mM IPTG, 4 hours) vs. WT pEKEx2 (1 mM IPTG, 4 hours)-rep3	Cy5/Cy3	2010-11	Operon	Plasmid-based gene overexpression in parental strain vs parental strain with empty vector control	Plasmid-based overexpression of heterologous gene
GSM5197252	WT pEKEx2-NprE-Cutinase (Bioreactor, 1 mM IPTG, w/o urea and MOPS, pH controlled) vs. WT pEKEx2-NprE-Cutinase (Bioreactor, 1 mM IPTG)-rep1	Cy5/Cy3	2017-09	Agilent	Plasmid-based gene overexpression in parental strain vs parental strain with empty vector control	Plasmid-based overexpression of heterologous gene
GSM5197253	WT pEKEx2-NprE-Cutinase (Bioreactor, 1 mM IPTG, w/o urea and MOPS, pH controlled) vs. WT pEKEx2-NprE-Cutinase (Bioreactor, 1 mM IPTG)-rep2	Cy3/Cy5	2017-09	Agilent	Plasmid-based gene overexpression in parental strain vs parental strain with empty vector control	Plasmid-based overexpression of heterologous gene
GSM5197254	WT pEKEx2-NprE-Cutinase (BioLector, 1 mM IPTG, w/o urea) vs. WT pEKEx2-NprE-Cutinase (BioLector, 1 mM IPTG)-rep1	Cy5/Cy3	2017-09	Agilent	Plasmid-based gene overexpression in parental strain vs parental strain with empty vector control	Plasmid-based overexpression of heterologous gene
GSM5197255	WT pEKEx2-NprE-Cutinase (BioLector, 1 mM IPTG, w/o urea) vs. WT pEKEx2-NprE-Cutinase (BioLector, 1 mM IPTG)-rep2	Cy3/Cy5	2017-09	Agilent	Plasmid-based gene overexpression in parental strain vs parental strain with empty vector control	Plasmid-based overexpression of heterologous gene
GSM5197256	∆CGP123 ∆iscg12 ∆rrnC-tnp19a pEKEx2-NprE-Cutinase (1 mM IPTG) vs. WT pEKEx2-NprE-Cutinase (1 mM IPTG)-rep1	Cy5/Cy3	2017-09	Agilent	Plasmid-based gene overexpression in parental strain vs parental strain with empty vector control	Genome-reduced strain GRS51, plasmid-based overexpression of heterologous gene
GSM5197257	∆CGP123 ∆iscg12 ∆rrnC-tnp19a pEKEx2-NprE-Cutinase (1 mM IPTG) vs. WT pEKEx2-NprE-Cutinase (1 mM IPTG)-rep2	Cy3/Cy5	2017-09	Agilent	Plasmid-based gene overexpression in parental strain vs parental strain with empty vector control	Genome-reduced strain GRS51, plasmid-based overexpression of heterologous gene
GSM5197258	∆CGP123 ∆iscg12 ∆ccrB-cg2828 ∆rrnC-tnp19a pEKEx2-NprE-Cut (1 mM IPTG) vs. WT pEKEx2-NprE-Cut (1 mM IPTG)-rep1	Cy5/Cy3	2017-09	Agilent	Plasmid-based gene overexpression in parental strain vs parental strain with empty vector control	Genome-reduced strain GRS41_51, plasmid-based overexpression of heterologous gene
GSM5197259	∆CGP123 ∆iscg12 ∆ccrB-cg2828 ∆rrnC-tnp19a pEKEx2-NprE-Cut (1 mM IPTG) vs. WT pEKEx2-NprE-Cut (1 mM IPTG)-rep2	Cy3/Cy5	2017-09	Agilent	Plasmid-based gene overexpression in parental strain vs parental strain with empty vector control	Genome-reduced strain GRS41_51, plasmid-based overexpression of heterologous gene
GSM5197260	∆CGP123 ∆iscg12 ∆ccrB-cg2828 ∆rrnC-tnp19a pEKEx2-NprE-Cut (1 mM IPTG, w/o urea and MOPS, pH controlled, stationary phase) vs. WT pEKEx2-NprE-Cut (1 mM IPTG, w/o urea and MOPS, pH controlled, stationary phase)-rep1	Cy5/Cy3	2017-09	Agilent	Plasmid-based gene overexpression in parental strain vs parental strain with empty vector control	Genome-reduced strain GRS41_51, plasmid-based overexpression of heterologous gene
GSM5197261	∆CGP123 ∆iscg12 ∆ccrB-cg2828 ∆rrnC-tnp19a pEKEx2-NprE-Cut (1 mM IPTG, w/o urea and MOPS, pH controlled, stationary phase) vs. WT pEKEx2-NprE-Cut (1 mM IPTG, w/o urea and MOPS, pH controlled, stationary phase)-rep2	Cy3/Cy5	2017-09	Agilent	Plasmid-based gene overexpression in parental strain vs parental strain with empty vector control	Genome-reduced strain GRS41_51, plasmid-based overexpression of heterologous gene
GSM5197262	∆CGP123 ∆iscg12 ∆ccrB-cg2828 ∆rrnC-tnp19a pEKEx2-NprE-Cut (1 mM IPTG, w/o urea and MOPS, pH controlled, stationary phase) vs. WT pEKEx2-NprE-Cut (1 mM IPTG, w/o urea and MOPS, pH controlled, stationary phase)-rep3	Cy3/Cy5	2017-09	Agilent	Plasmid-based gene overexpression in parental strain vs parental strain with empty vector control	Genome-reduced strain GRS41_51, plasmid-based overexpression of heterologous gene
GSM5197263	∆CGP123 ∆iscg12 ∆ccrB-cg2828 ∆rrnC-tnp19a pEKEx2-NprE-Cut (1 mM IPTG, w/o urea and MOPS, pH controlled, stationary phase) vs. WT pEKEx2-NprE-Cut (1 mM IPTG, w/o urea and MOPS, pH controlled, stationary phase)-rep4	Cy3/Cy5	2017-09	Agilent	Plasmid-based gene overexpression in parental strain vs parental strain with empty vector control	Genome-reduced strain GRS41_51, plasmid-based overexpression of heterologous gene
GSM5197264	∆CGP123 ∆iscg12 ∆ccrB-cg2828 ∆rrnC-tnp19a pEKEx2-NprE-Cut (Bioreac, 1 mM IPTG, w/o urea and MOPS, pH controlled, stationary phase) vs. ∆CGP123 ∆iscg12 ∆ccrB-cg2828 ∆rrnC-tnp19a pEKEx2-NprE-Cut (Bioreac, 1 mM IPTG, stationary phase)-rep1	Cy5/Cy3	2017-09	Agilent	Plasmid-based gene overexpression in parental strain vs parental strain with empty vector control	Genome-reduced strain GRS41_51, plasmid-based overexpression of heterologous gene
GSM5197265	∆CGP123 ∆iscg12 ∆ccrB-cg2828 ∆rrnC-tnp19a pEKEx2-NprE-Cut (Bioreac, 1 mM IPTG, w/o urea and MOPS, pH controlled, stationary phase) vs. ∆CGP123 ∆iscg12 ∆ccrB-cg2828 ∆rrnC-tnp19a pEKEx2-NprE-Cut (Bioreac, 1 mM IPTG, stationary phase)-rep2	Cy3/Cy5	2017-09	Agilent	Plasmid-based gene overexpression in parental strain vs parental strain with empty vector control	Genome-reduced strain GRS41_51, plasmid-based overexpression of heterologous gene
GSM5197266	WT pEKEx2-GFP (1 mM IPTG) vs. WT pEKEx2-GFP (w/o IPTG)-rep1	Cy5/Cy3	2010-06/2010-07/2010-08	Operon	Plasmid-based gene overexpression in parental strain vs parental strain with empty vector control	Plasmid-based overexpression of heterologous gene
GSM5197267	WT pEKEx2-GFP (1 mM IPTG) vs. WT pEKEx2-GFP (w/o IPTG)-rep2	Cy5/Cy3	2010-06/2010-07/2010-08	Operon	Plasmid-based gene overexpression in parental strain vs parental strain with empty vector control	Plasmid-based overexpression of heterologous gene
GSM5197268	WT pEKEx2-GFP (1 mM IPTG) vs. WT pEKEx2-GFP (w/o IPTG)-rep3	Cy3/Cy5	2010-06/2010-07/2010-08	Operon	Plasmid-based gene overexpression in parental strain vs parental strain with empty vector control	Plasmid-based overexpression of heterologous gene
GSM5197269	WT pEKEx2-phoA (1 mM IPTG) vs. WT pEKEx2-phoA (w/o IPTG)-rep1	Cy5/Cy3	2010-10	Operon	Plasmid-based gene overexpression in parental strain vs parental strain with empty vector control	Plasmid-based overexpression of heterologous gene
GSM5197270	WT pEKEx2-phoA (1 mM IPTG) vs. WT pEKEx2-phoA (w/o IPTG)-rep2	Cy5/Cy3	2010-10	Operon	Plasmid-based gene overexpression in parental strain vs parental strain with empty vector control	Plasmid-based overexpression of heterologous gene
GSM5197271	WT pEKEx2-phoA (1 mM IPTG) vs. WT pEKEx2-phoA (w/o IPTG)-rep3	Cy3/Cy5	2010-10	Operon	Plasmid-based gene overexpression in parental strain vs parental strain with empty vector control	Plasmid-based overexpression of heterologous gene
GSM5197272	WT pEKEx2-PhoD-GFP (1 mM IPTG) vs. WT pEKEx2-PhoD-GFP (w/o IPTG)-rep1	Cy3/Cy5	2010-05/2010-06/2010-07	Operon	Plasmid-based gene overexpression in parental strain vs parental strain with empty vector control	Plasmid-based overexpression of heterologous gene
GSM5197273	WT pEKEx2-PhoD-GFP (1 mM IPTG) vs. WT pEKEx2-PhoD-GFP (w/o IPTG)-rep2	Cy5/Cy3	2010-05/2010-06/2010-07	Operon	Plasmid-based gene overexpression in parental strain vs parental strain with empty vector control	Plasmid-based overexpression of heterologous gene
GSM5197274	WT pEKEx2-PhoD-GFP (1 mM IPTG) vs. WT pEKEx2-PhoD-GFP (w/o IPTG)-rep3	Cy5/Cy3	2010-05/2010-06/2010-07	Operon	Plasmid-based gene overexpression in parental strain vs parental strain with empty vector control	Plasmid-based overexpression of heterologous gene
GSM5197275	WT pEKEx2-PhoD-GFP (1 mM IPTG, 1 hour) vs. WT pEKEx2-rep1	Cy5/Cy3	2010-10	Operon	Plasmid-based gene overexpression in parental strain vs parental strain with empty vector control	Plasmid-based overexpression of heterologous gene
GSM5197276	WT pEKEx2-PhoD-GFP (1 mM IPTG, 1 hour) vs. WT pEKEx2-rep2	Cy3/Cy5	2010-10	Operon	Plasmid-based gene overexpression in parental strain vs parental strain with empty vector control	Plasmid-based overexpression of heterologous gene
GSM5197277	WT pEKEx2-PhoD-GFP (1 mM IPTG, 1 hour) vs. WT pEKEx2-rep3	Cy5/Cy3	2010-10	Operon	Plasmid-based gene overexpression in parental strain vs parental strain with empty vector control	Plasmid-based overexpression of heterologous gene
GSM5197278	WT pEKEx2-PhoD-GFP (1 mM IPTG, 4 hours) vs. WT pEKEx2-rep1	Cy5/Cy3	2010-10	Operon	Plasmid-based gene overexpression in parental strain vs parental strain with empty vector control	Plasmid-based overexpression of heterologous gene
GSM5197279	WT pEKEx2-PhoD-GFP (1 mM IPTG, 4 hours) vs. WT pEKEx2-rep2	Cy5/Cy3	2010-10	Operon	Plasmid-based gene overexpression in parental strain vs parental strain with empty vector control	Plasmid-based overexpression of heterologous gene
GSM5197280	WT pEKEx2-PhoD-GFP (1 mM IPTG, 4 hours) vs. WT pEKEx2-rep3	Cy3/Cy5	2010-10	Operon	Plasmid-based gene overexpression in parental strain vs parental strain with empty vector control	Plasmid-based overexpression of heterologous gene
GSM5197281	WT pEKEx2-TorA-GFP (1 mM IPTG) vs. WT pEKEx2-TorA-GFP (w/o IPTG)-rep1	Cy5/Cy3	2010-03/2010-04	Operon	Plasmid-based gene overexpression in parental strain vs parental strain with empty vector control	Plasmid-based overexpression of heterologous gene
GSM5197282	WT pEKEx2-TorA-GFP (1 mM IPTG) vs. WT pEKEx2-TorA-GFP (w/o IPTG)-rep2	Cy3/Cy5	2010-03/2010-04	Operon	Plasmid-based gene overexpression in parental strain vs parental strain with empty vector control	Plasmid-based overexpression of heterologous gene
GSM5197283	WT pEKEx2-TorA-GFP (1 mM IPTG) vs. WT pEKEx2-TorA-GFP (w/o IPTG)-rep3	Cy5/Cy3	2010-03/2010-04	Operon	Plasmid-based gene overexpression in parental strain vs parental strain with empty vector control	Plasmid-based overexpression of heterologous gene
GSM5197284	WT pEKEx2-TorA-cg2705 (1 mM IPTG, 1 hour) vs. WT pEKEx2-rep1	Cy5/Cy3	2010-11	Operon	Plasmid-based gene overexpression in parental strain vs parental strain with empty vector control	Plasmid-based overexpression of homologous gene; ABC-type maltose transporter, maltose-binding protein	PMID: 23543710
GSM5197285	WT pEKEx2-TorA-cg2705 (1 mM IPTG, 1 hour) vs. WT pEKEx2-rep2	Cy3/Cy5	2010-11	Operon	Plasmid-based gene overexpression in parental strain vs parental strain with empty vector control	Plasmid-based overexpression of homologous gene; ABC-type maltose transporter, maltose-binding protein	PMID: 23543710
GSM5197286	WT pEKEx2-TorA-cg2705 (1 mM IPTG, 1 hour) vs. WT pEKEx2-rep3	Cy5/Cy3	2010-11	Operon	Plasmid-based gene overexpression in parental strain vs parental strain with empty vector control	Plasmid-based overexpression of homologous gene; ABC-type maltose transporter, maltose-binding protein	PMID: 23543710
GSM5197287	WT pEKEx2-TorA-cg2705 (1 mM IPTG, 4 hours) vs. WT pEKEx2-rep1	Cy5/Cy3	2010-11/2010-12	Operon	Plasmid-based gene overexpression in parental strain vs parental strain with empty vector control	Plasmid-based overexpression of homologous gene; ABC-type maltose transporter, maltose-binding protein	PMID: 23543710
GSM5197288	WT pEKEx2-TorA-cg2705 (1 mM IPTG, 4 hours) vs. WT pEKEx2-rep2	Cy3/Cy5	2010-11/2010-12	Operon	Plasmid-based gene overexpression in parental strain vs parental strain with empty vector control	Plasmid-based overexpression of homologous gene; ABC-type maltose transporter, maltose-binding protein	PMID: 23543710
GSM5197289	WT pEKEx2-TorA-cg2705 (1 mM IPTG, 4 hours) vs. WT pEKEx2-rep3	Cy5/Cy3	2010-11/2010-12	Operon	Plasmid-based gene overexpression in parental strain vs parental strain with empty vector control	Plasmid-based overexpression of homologous gene; ABC-type maltose transporter, maltose-binding protein	PMID: 23543710
GSM5197290	WT pEKExL-cg0955-GFP (1 mM IPTG) vs. WT pEKExL (1 mM IPTG)-rep1	Cy5/Cy3	2009-10/2010-01	Operon	Plasmid-based gene overexpression in parental strain vs parental strain with empty vector control	Plasmid-based overexpression of heterologous gene
GSM5197291	WT pEKExL-cg0955-GFP (1 mM IPTG) vs. WT pEKExL (1 mM IPTG)-rep2	Cy5/Cy3	2009-10/2010-01	Operon	Plasmid-based gene overexpression in parental strain vs parental strain with empty vector control	Plasmid-based overexpression of heterologous gene
GSM5197292	WT pEKExL-cg0955-GFP (1 mM IPTG) vs. WT pEKExL (1 mM IPTG)-rep3	Cy3/Cy5	2009-10/2010-01	Operon	Plasmid-based gene overexpression in parental strain vs parental strain with empty vector control	Plasmid-based overexpression of heterologous gene
GSM5197293	WT pEKExL-cg0955-GFP (1 mM IPTG) vs. WT pEKExL-cg0955-GFP (w/o IPTG)-rep1	Cy5/Cy3	2010-03/2010-04	Operon	Plasmid-based gene overexpression in parental strain vs parental strain with empty vector control	Plasmid-based overexpression of heterologous gene
GSM5197294	WT pEKExL-cg0955-GFP (1 mM IPTG) vs. WT pEKExL-cg0955-GFP (w/o IPTG)-rep2	Cy5/Cy3	2010-03/2010-04	Operon	Plasmid-based gene overexpression in parental strain vs parental strain with empty vector control	Plasmid-based overexpression of heterologous gene
GSM5197295	WT pEKExL-cg0955-GFP (1 mM IPTG) vs. WT pEKExL-cg0955-GFP (w/o IPTG)-rep3	Cy3/Cy5	2010-03/2010-04	Operon	Plasmid-based gene overexpression in parental strain vs parental strain with empty vector control	Plasmid-based overexpression of heterologous gene
GSM5197296	WT pEKExL-cg0955-GFP (1 mM IPTG, 30 min) vs. WT pEKExL-cg0955-GFP (w/o IPTG, 30 min)-rep1	Cy5/Cy3	2010-03/2010-04	Operon	Plasmid-based gene overexpression in parental strain vs parental strain with empty vector control	Plasmid-based overexpression of heterologous gene
GSM5197297	WT pEKExL-cg0955-GFP (1 mM IPTG, 30 min) vs. WT pEKExL-cg0955-GFP (w/o IPTG, 30 min)-rep2	Cy5/Cy3	2010-03/2010-04	Operon	Plasmid-based gene overexpression in parental strain vs parental strain with empty vector control	Plasmid-based overexpression of heterologous gene
GSM5197298	WT pEKExL-cg0955-GFP (1 mM IPTG, 30 min) vs. WT pEKExL-cg0955-GFP (w/o IPTG, 30 min)-rep3	Cy3/Cy5	2010-03/2010-04	Operon	Plasmid-based gene overexpression in parental strain vs parental strain with empty vector control	Plasmid-based overexpression of heterologous gene
GSM5197299	WT pEKExL-cg3287-GFP (1 mM IPTG) vs. WT pEKExL-cg3287-GFP (w/o IPTG)-rep1	Cy5/Cy3	2010-03/2010-04	Operon	Plasmid-based gene overexpression in parental strain vs parental strain with empty vector control	Plasmid-based overexpression of heterologous gene
GSM5197300	WT pEKExL-cg3287-GFP (1 mM IPTG) vs. WT pEKExL-cg3287-GFP (w/o IPTG)-rep2	Cy5/Cy3	2010-03/2010-04	Operon	Plasmid-based gene overexpression in parental strain vs parental strain with empty vector control	Plasmid-based overexpression of heterologous gene
GSM5197301	WT pEKExL-cg3287-GFP (1 mM IPTG) vs. WT pEKExL-cg3287-GFP (w/o IPTG)-rep3	Cy3/Cy5	2010-03/2010-04	Operon	Plasmid-based gene overexpression in parental strain vs parental strain with empty vector control	Plasmid-based overexpression of heterologous gene
GSM5197302	WT pEKEx2-Soxy vs. WT-rep1	Cy5/Cy3	2009-04	Operon	Plasmid-based gene overexpression in parental strain vs parental strain with empty vector control	Plasmid-based overexpression of heterologous gene
GSM5197303	WT pEKEx2-Soxy vs. WT-rep2	Cy3/Cy5	2009-04	Operon	Plasmid-based gene overexpression in parental strain vs parental strain with empty vector control	Plasmid-based overexpression of heterologous gene
GSM5197304	WT pEKEx2-Soxy vs. WT pEKEx2-rep1	Cy5/Cy3	2010-01	Operon	Plasmid-based gene overexpression in parental strain vs parental strain with empty vector control	Plasmid-based overexpression of heterologous gene
GSM5197305	WT pEKEx2-Soxy vs. WT pEKEx2-rep2	Cy5/Cy3	2010-01	Operon	Plasmid-based gene overexpression in parental strain vs parental strain with empty vector control	Plasmid-based overexpression of heterologous gene
GSM5197306	WT pEKEx2-Soxy vs. WT pEKEx2-rep3	Cy3/Cy5	2010-01	Operon	Plasmid-based gene overexpression in parental strain vs parental strain with empty vector control	Plasmid-based overexpression of heterologous gene
GSM5197307	WT pEKEx2-TorA-Soxy vs. WT pEKEx2-rep1	Cy5/Cy3	2009-01/2009-07/2009-08/2010-01	Operon	Plasmid-based gene overexpression in parental strain vs parental strain with empty vector control	Plasmid-based overexpression of heterologous gene
GSM5197308	WT pEKEx2-TorA-Soxy vs. WT pEKEx2-rep2	Cy5/Cy3	2009-01/2009-07/2009-08/2010-01	Operon	Plasmid-based gene overexpression in parental strain vs parental strain with empty vector control	Plasmid-based overexpression of heterologous gene
GSM5197309	WT pEKEx2-TorA-Soxy vs. WT pEKEx2-rep3	Cy3/Cy5	2009-01/2009-07/2009-08/2010-01	Operon	Plasmid-based gene overexpression in parental strain vs parental strain with empty vector control	Plasmid-based overexpression of heterologous gene
GSM5197310	WT pEKEx2-TorA-Soxy vs. WT pEKEx2-rep4	Cy5/Cy3	2009-01/2009-07/2009-08/2010-01	Operon	Plasmid-based gene overexpression in parental strain vs parental strain with empty vector control	Plasmid-based overexpression of heterologous gene
GSM5197311	WT pEKEx2-inactivated TorA-Soxy vs. WT pEKEx2-rep1	Cy5/Cy3	2010-01	Operon	Plasmid-based gene overexpression in parental strain vs parental strain with empty vector control	Plasmid-based overexpression of heterologous gene
GSM5197312	WT pEKEx2-inactivated TorA-Soxy vs. WT pEKEx2-rep2	Cy5/Cy3	2010-01	Operon	Plasmid-based gene overexpression in parental strain vs parental strain with empty vector control	Plasmid-based overexpression of heterologous gene
GSM5197313	WT pEKEx2-inactivated TorA-Soxy vs. WT pEKEx2-rep3	Cy3/Cy5	2010-01	Operon	Plasmid-based gene overexpression in parental strain vs parental strain with empty vector control	Plasmid-based overexpression of heterologous gene
GSM5197314	WT pEKEx2-TorA-Soxy vs. WT pEKEx2-Soxy-rep1	Cy5/Cy3	2009-07/2009-08	Operon	Plasmid-based gene overexpression in parental strain vs parental strain with empty vector control	Plasmid-based overexpression of heterologous gene
GSM5197315	WT pEKEx2-TorA-Soxy vs. WT pEKEx2-Soxy-rep2	Cy3/Cy5	2009-07/2009-08	Operon	Plasmid-based gene overexpression in parental strain vs parental strain with empty vector control	Plasmid-based overexpression of heterologous gene
GSM5197316	WT pJC1-ilvBNCD vs. WT pJC1-rep1	Cy5/Cy3	2002-03/2002-05	PCR	Plasmid-based gene overexpression in parental strain vs parental strain with empty vector control	Plasmid-based overexpression of homologous gene; genes for isoleucine biosynthesis	yes; PMID: 1551588, 8366043
GSM5197317	WT pJC1-ilvBNCD vs. WT pJC1-rep2	Cy5/Cy3	2002-03/2002-05	PCR	Plasmid-based gene overexpression in parental strain vs parental strain with empty vector control	Plasmid-based overexpression of homologous gene; genes for isoleucine biosynthesis	yes; PMID: 1551588, 8366043
GSM5197318	WT pJC1-ilvBNCD vs. WT pJC1-rep3	Cy5/Cy3	2002-03/2002-05	PCR	Plasmid-based gene overexpression in parental strain vs parental strain with empty vector control	Plasmid-based overexpression of homologous gene; genes for isoleucine biosynthesis	yes; PMID: 1551588, 8366043
GSM5197319	WT pJC1-ilvBNCD vs. WT pJC1-rep4	Cy5/Cy3	2002-03/2002-05	PCR	Plasmid-based gene overexpression in parental strain vs parental strain with empty vector control	Plasmid-based overexpression of homologous gene; genes for isoleucine biosynthesis	yes; PMID: 1551588, 8366043
GSM5197320	WT pJC1-ilvBNCD vs. WT pJC1-rep5	Cy3/Cy5	2002-03/2002-05	PCR	Plasmid-based gene overexpression in parental strain vs parental strain with empty vector control	Plasmid-based overexpression of homologous gene; genes for isoleucine biosynthesis	yes; PMID: 1551588, 8366043
GSM5197321	WT pJC1-ilvBNCD (OD 17-18) vs. WT pJC1 (OD 17-18)-rep1	Cy5/Cy3	2002-01	PCR	Plasmid-based gene overexpression in parental strain vs parental strain with empty vector control	Plasmid-based overexpression of homologous gene; genes for isoleucine biosynthesis	yes; PMID: 1551588, 8366043
GSM5197322	WT pJC1-ilvBNCD (OD 17-18) vs. WT pJC1 (OD 17-18)-rep2	Cy3/Cy5	2002-01	PCR	Plasmid-based gene overexpression in parental strain vs parental strain with empty vector control	Plasmid-based overexpression of homologous gene; genes for isoleucine biosynthesis	yes; PMID: 1551588, 8366043
GSM5197323	WT pJC1-ilvBNCD (OD 22-23) vs. WT pJC1 (OD 22-23)-rep1	Cy5/Cy3	2001-11	PCR	Plasmid-based gene overexpression in parental strain vs parental strain with empty vector control	Plasmid-based overexpression of homologous gene; genes for isoleucine biosynthesis	yes; PMID: 1551588, 8366043
GSM5197324	WT pJC1-ilvBNCD (OD 22-23) vs. WT pJC1 (OD 22-23)-rep2	Cy3/Cy5	2001-11	PCR	Plasmid-based gene overexpression in parental strain vs parental strain with empty vector control	Plasmid-based overexpression of homologous gene; genes for isoleucine biosynthesis	yes; PMID: 1551588, 8366043
GSM5197325	WT pEKEx2-cgtR1 vs. WT pEKEx2-rep1	Cy5/Cy3	2011-10/2011-11/2012-01	Operon	Plasmid-based gene overexpression in parental strain vs parental strain with empty vector control	Plasmid-based overexpression of homologous gene; two-component response regulator	no
GSM5197326	WT pEKEx2-cgtR1 vs. WT pEKEx2-rep2	Cy5/Cy3	2011-10/2011-11/2012-01	Operon	Plasmid-based gene overexpression in parental strain vs parental strain with empty vector control	Plasmid-based overexpression of homologous gene; two-component response regulator	no
GSM5197327	WT pEKEx2-cgtR1 vs. WT pEKEx2-rep3	Cy3/Cy5	2011-10/2011-11/2012-01	Operon	Plasmid-based gene overexpression in parental strain vs parental strain with empty vector control	Plasmid-based overexpression of homologous gene; two-component response regulator	no
GSM5197328	WT pEKEx2-cgtR1 vs. WT pEKEx2-rep4	Cy3/Cy5	2011-10/2011-11/2012-01	Operon	Plasmid-based gene overexpression in parental strain vs parental strain with empty vector control	Plasmid-based overexpression of homologous gene; two-component response regulator	no
GSM5197329	WT pJC1-accBC vs. WT pJC1-rep1	Cy5/Cy3	2014-02	Agilent	Plasmid-based gene overexpression in parental strain vs parental strain with empty vector control	Plasmid-based overexpression of homologous gene; biotin carboxylase and biotin carboxyl carrier protein	yes; PMID: 15308633
GSM5197330	WT pJC1-accBC vs. WT pJC1-rep2	Cy3/Cy5	2014-02	Agilent	Plasmid-based gene overexpression in parental strain vs parental strain with empty vector control	Plasmid-based overexpression of homologous gene; biotin carboxylase and biotin carboxyl carrier protein	yes; PMID: 15308633
GSM5197331	WT pEKEx2-cgtR10 vs. WT pEKEx2-rep1	Cy5/Cy3	2011-08	Operon	Plasmid-based gene overexpression in parental strain vs parental strain with empty vector control	Plasmid-based overexpression of homologous gene; two-component response regulator	no
GSM5197332	WT pEKEx2-cgtR10 vs. WT pEKEx2-rep2	Cy5/Cy3	2011-08	Operon	Plasmid-based gene overexpression in parental strain vs parental strain with empty vector control	Plasmid-based overexpression of homologous gene; two-component response regulator	no
GSM5197333	WT pEKEx2-cgtR10 vs. WT pEKEx2-rep3	Cy3/Cy5	2011-08	Operon	Plasmid-based gene overexpression in parental strain vs parental strain with empty vector control	Plasmid-based overexpression of homologous gene; two-component response regulator	no
GSM5197334	WT pEKEx2-ihf vs. WT pEKEx2 Agilent-Oligo-rep1	Cy5/Cy3	2012-04	Agilent	Plasmid-based gene overexpression in parental strain vs parental strain with empty vector control	Plasmid-based overexpression of homologous gene, putative integration host factor	no
GSM5197335	WT pEKEx2-ihf vs. WT pEKEx2 Agilent-Oligo-rep2	Cy5/Cy3	2012-04	Agilent	Plasmid-based gene overexpression in parental strain vs parental strain with empty vector control	Plasmid-based overexpression of homologous gene, putative integration host factor	no
GSM5197336	WT pEKEx2-ihf vs. WT pEKEx2 Agilent-Oligo-rep3	Cy3/Cy5	2012-04	Agilent	Plasmid-based gene overexpression in parental strain vs parental strain with empty vector control	Plasmid-based overexpression of homologous gene, putative integration host factor	no
GSM5197337	WT pEKEx2-ihf vs. WT pEKEx2 Operon-Oligo-rep1	Cy5/Cy3	2012-03	Operon	Plasmid-based gene overexpression in parental strain vs parental strain with empty vector control	Plasmid-based overexpression of homologous gene, putative integration host factor	no
GSM5197338	WT pEKEx2-ihf vs. WT pEKEx2 Operon-Oligo-rep2	Cy5/Cy3	2012-03	Operon	Plasmid-based gene overexpression in parental strain vs parental strain with empty vector control	Plasmid-based overexpression of homologous gene, putative integration host factor	no
GSM5197339	WT pEKEx2-ihf vs. WT pEKEx2 Operon-Oligo-rep3	Cy3/Cy5	2012-03	Operon	Plasmid-based gene overexpression in parental strain vs parental strain with empty vector control	Plasmid-based overexpression of homologous gene, putative integration host factor	no
GSM5197340	WT pAN6-cg1914 vs. WT pAN6-rep1	Cy5/Cy3	2018-08	Agilent	Plasmid-based gene overexpression in parental strain vs parental strain with empty vector control	Plasmid-based overexpression of homologous gene; hypothetical protein	no
GSM5197341	WT pAN6-cg1914 vs. WT pAN6-rep2	Cy5/Cy3	2018-08	Agilent	Plasmid-based gene overexpression in parental strain vs parental strain with empty vector control	Plasmid-based overexpression of homologous gene; hypothetical protein	no
GSM5197342	WT pAN6-cg1914 vs. WT pAN6-rep3	Cy3/Cy5	2018-08	Agilent	Plasmid-based gene overexpression in parental strain vs parental strain with empty vector control	Plasmid-based overexpression of homologous gene; hypothetical protein	no
GSM5197343	WT pAN6-cgpS-Strep vs. WT pAN6-rep1	Cy5/Cy3	2014-08	Agilent	Plasmid-based gene overexpression in parental strain vs parental strain with empty vector control	Plasmid-based overexpression of homologous gene; Prophage silencing protein	yes; PMID: 27492287
GSM5197344	WT pAN6-cgpS-Strep vs. WT pAN6-rep2	Cy3/Cy5	2014-08	Agilent	Plasmid-based gene overexpression in parental strain vs parental strain with empty vector control	Plasmid-based overexpression of homologous gene; Prophage silencing protein	yes; PMID: 27492287
GSM5197345	WT pAN6-N terminal-cgpS vs. WT pAN6-rep1	Cy5/Cy3	2015-03	Agilent	Plasmid-based gene overexpression in parental strain vs parental strain with empty vector control	Plasmid-based overexpression of homologous gene; Prophage silencing protein	yes; PMID: 27492287	GSM2133194	27492287
GSM5197346	WT pAN6-N terminal-cgpS vs. WT pAN6-rep2	Cy5/Cy3	2015-03	Agilent	Plasmid-based gene overexpression in parental strain vs parental strain with empty vector control	Plasmid-based overexpression of homologous gene; Prophage silencing protein	yes; PMID: 27492287	GSM2133195	27492287
GSM5197347	WT pAN6-N terminal-cgpS vs. WT pAN6-rep3	Cy3/Cy5	2015-03	Agilent	Plasmid-based gene overexpression in parental strain vs parental strain with empty vector control	Plasmid-based overexpression of homologous gene; Prophage silencing protein	yes; PMID: 27492287	GSM2133193	27492287
GSM5197348	WT Pcg1974-eyfp pAN6-N-cgpS (150 µM IPTG) vs. WT Pcg1974-eyfp pAN6-N-cgpS (w/o IPTG)-rep1	Cy5/Cy3	2016-03	Agilent	Plasmid-based gene overexpression in parental strain vs parental strain with empty vector control	Plasmid-based overexpression of homologous gene; Prophage silencing protein	yes; PMID: 27492287
GSM5197349	WT Pcg1974-eyfp pAN6-N-cgpS (150 µM IPTG) vs. WT Pcg1974-eyfp pAN6-N-cgpS (w/o IPTG)-rep2	Cy3/Cy5	2016-03	Agilent	Plasmid-based gene overexpression in parental strain vs parental strain with empty vector control	Plasmid-based overexpression of homologous gene; Prophage silencing protein	yes; PMID: 27492287
GSM5197350	WT pAN6-cg1978 vs. WT pAN6-rep1	Cy5/Cy3	2018-08	Agilent	Plasmid-based gene overexpression in parental strain vs parental strain with empty vector control	Plasmid-based overexpression of homologous gene; hypothetical protein	https://doi.org/10.1101/2021.01.28.428610
GSM5197351	WT pAN6-cg1978 vs. WT pAN6-rep2	Cy3/Cy5	2018-08	Agilent	Plasmid-based gene overexpression in parental strain vs parental strain with empty vector control	Plasmid-based overexpression of homologous gene; hypothetical protein	https://doi.org/10.1101/2021.01.28.428611
GSM5197352	WT pAN6-cg1978 vs. WT pAN6-rep3	Cy5/Cy3	2018-08	Agilent	Plasmid-based gene overexpression in parental strain vs parental strain with empty vector control	Plasmid-based overexpression of homologous gene; hypothetical protein	https://doi.org/10.1101/2021.01.28.428612
GSM5197353	WT pAN6-cg1978 vs. WT pAN6-rep4	Cy5/Cy3	2018-08	Agilent	Plasmid-based gene overexpression in parental strain vs parental strain with empty vector control	Plasmid-based overexpression of homologous gene; hypothetical protein	https://doi.org/10.1101/2021.01.28.428613
GSM5197354	WT pAN6-cg1978 vs. WT pAN6-rep5	Cy3/Cy5	2018-08	Agilent	Plasmid-based gene overexpression in parental strain vs parental strain with empty vector control	Plasmid-based overexpression of homologous gene; hypothetical protein	https://doi.org/10.1101/2021.01.28.428614
GSM5197355	WT pAN6-cg1978 vs. WT pAN6-rep6	Cy3/Cy5	2018-08	Agilent	Plasmid-based gene overexpression in parental strain vs parental strain with empty vector control	Plasmid-based overexpression of homologous gene; hypothetical protein	https://doi.org/10.1101/2021.01.28.428615
GSM5197356	WT pAN6-cg1978 vs. WT pAN6-rep7	Cy5/Cy3	2018-08	Agilent	Plasmid-based gene overexpression in parental strain vs parental strain with empty vector control	Plasmid-based overexpression of homologous gene; hypothetical protein	https://doi.org/10.1101/2021.01.28.428616
GSM5197357	WT pEKEx2-cgtR6 vs. WT pEKEX2-rep1	Cy5/Cy3	2011-11/2012-01	Operon	Plasmid-based gene overexpression in parental strain vs parental strain with empty vector control	Plasmid-based overexpression of homologous gene; two-component response regulator	No
GSM5197358	WT pEKEx2-cgtR6 vs. WT pEKEX2-rep2	Cy5/Cy3	2011-11/2012-01	Operon	Plasmid-based gene overexpression in parental strain vs parental strain with empty vector control	Plasmid-based overexpression of homologous gene; two-component response regulator	No
GSM5197359	WT pEKEx2-cgtR6 vs. WT pEKEX2-rep3	Cy5/Cy3	2011-11/2012-01	Operon	Plasmid-based gene overexpression in parental strain vs parental strain with empty vector control	Plasmid-based overexpression of homologous gene; two-component response regulator	No
GSM5197360	WT pEKEx2-cgtR6 vs. WT pEKEX2-rep4	Cy3/Cy5	2011-11/2012-01	Operon	Plasmid-based gene overexpression in parental strain vs parental strain with empty vector control	Plasmid-based overexpression of homologous gene; two-component response regulator	No
GSM5197361	WT pEKEx2-int2 vs. WT pEKEx2-rep1	Cy5/Cy3	2012-03	Operon	Plasmid-based gene overexpression in parental strain vs parental strain with empty vector control	Plasmid-based overexpression of homologous gene; putative phage integrase C-terminal fragment	No
GSM5197362	WT pEKEx2-int2 vs. WT pEKEx2-rep2	Cy5/Cy3	2012-03	Operon	Plasmid-based gene overexpression in parental strain vs parental strain with empty vector control	Plasmid-based overexpression of homologous gene; putative phage integrase C-terminal fragment	No
GSM5197363	WT pEKEx2-int2 vs. WT pEKEx2-rep3	Cy3/Cy5	2012-03	Operon	Plasmid-based gene overexpression in parental strain vs parental strain with empty vector control	Plasmid-based overexpression of homologous gene; putative phage integrase C-terminal fragment	No
GSM5197364	WT pEKEx2-cpdA vs. WT pEKEx2-rep1	Cy5/Cy3	2015-08	Agilent	Plasmid-based gene overexpression in parental strain vs parental strain with empty vector control	Plasmid-based overexpression of homologous gene; cAMP phosphodiesterase	Yes; PMID: 27862445	GSM2140567	27862445
GSM5197365	WT pEKEx2-cpdA vs. WT pEKEx2-rep2	Cy5/Cy3	2015-08	Agilent	Plasmid-based gene overexpression in parental strain vs parental strain with empty vector control	Plasmid-based overexpression of homologous gene; cAMP phosphodiesterase	Yes; PMID: 27862445	GSM2140568	27862445
GSM5197366	WT pEKEx2-cpdA vs. WT pEKEx2-rep3	Cy3/Cy5	2015-08	Agilent	Plasmid-based gene overexpression in parental strain vs parental strain with empty vector control	Plasmid-based overexpression of homologous gene; cAMP phosphodiesterase	Yes; PMID: 27862445	GSM2140569	27862445
GSM5197367	WT pEKEx2-malR vs. WT-rep1	Cy3/Cy5	2017-05	Agilent	Plasmid-based gene overexpression in parental strain vs parental strain with empty vector control	Plasmid-based overexpression of homologous gene; transcriptional regulator, repressor of the malic enzyme gene malE, MarR-family	Yes; PMID: 22261175	GSM3244903	31164873
GSM5197368	WT pEKEx2-malR vs. WT-rep2	Cy5/Cy3	2017-05	Agilent	Plasmid-based gene overexpression in parental strain vs parental strain with empty vector control	Plasmid-based overexpression of homologous gene; transcriptional regulator, repressor of the malic enzyme gene malE, MarR-family	Yes; PMID: 22261175	GSM3244904	31164873
GSM5197369	WT pEKEx2-malR vs. WT-rep3	Cy5/Cy3	2017-05	Agilent	Plasmid-based gene overexpression in parental strain vs parental strain with empty vector control	Plasmid-based overexpression of homologous gene; transcriptional regulator, repressor of the malic enzyme gene malE, MarR-family	Yes; PMID: 22261175	GSM3244905	31164873
GSM5197370	WT pEKEx2-Hfq (K1) vs. WT pEKEx2-rep1	Cy5/Cy3	2013-12	Agilent	Plasmid-based gene overexpression in parental strain vs parental strain with empty vector control	Plasmid-based overexpression of heterologous gene
GSM5197371	WT pEKEx2-Hfq (K1) vs. WT pEKEx2-rep2	Cy3/Cy5	2013-12	Agilent	Plasmid-based gene overexpression in parental strain vs parental strain with empty vector control	Plasmid-based overexpression of heterologous gene
GSM5197372	WT pEKEx2-Hfq (K2) vs. WT pEKEx2-rep1	Cy5/Cy3	2013-12	Agilent	Plasmid-based gene overexpression in parental strain vs parental strain with empty vector control	Plasmid-based overexpression of heterologous gene
GSM5197373	WT pEKEx2-Hfq (K2) vs. WT pEKEx2-rep2	Cy3/Cy5	2013-12	Agilent	Plasmid-based gene overexpression in parental strain vs parental strain with empty vector control	Plasmid-based overexpression of heterologous gene
GSM5197374	WT pEKEx2-Hfq (K3) vs. WT pEKEx2-rep1	Cy5/Cy3	2013-12	Agilent	Plasmid-based gene overexpression in parental strain vs parental strain with empty vector control	Plasmid-based overexpression of heterologous gene
GSM5197375	WT pEKEx2-Hfq (K3) vs. WT pEKEx2-rep2	Cy3/Cy5	2013-12	Agilent	Plasmid-based gene overexpression in parental strain vs parental strain with empty vector control	Plasmid-based overexpression of heterologous gene
GSM5197376	∆citAB vs. WT-rep1	Cy5/Cy3	2007-08/2007-09	Operon	Deletion mutant vs. parental strain	Two-component system citAB	Yes; PMID: 19376865		19376865
GSM5197377	∆citAB vs. WT-rep2	Cy5/Cy3	2007-08/2007-09	Operon	Deletion mutant vs. parental strain	Two-component system citAB	Yes; PMID: 19376865		19376865
GSM5197378	∆citAB vs. WT-rep3	Cy3/Cy5	2007-08/2007-09	Operon	Deletion mutant vs. parental strain	Two-component system citAB	Yes; PMID: 19376865		19376865
GSM5197379	∆citAB vs. WT-rep4	Cy5/Cy3	2007-08/2007-09	Operon	Deletion mutant vs. parental strain	Two-component system citAB	Yes; PMID: 19376865		19376865
GSM5197380	WT pAN6 (50 mM sodium citrate, 5 mM CaCl2) vs. WT pAN6-rep1	Cy5/Cy3	2010-03	Operon	Plasmid-based gene overexpression in parental strain vs parental strain with empty vector control				21984793
GSM5197381	WT pAN6 (50 mM sodium citrate, 5 mM CaCl2) vs. WT pAN6-rep2	Cy5/Cy3	2010-03	Operon	Plasmid-based gene overexpression in parental strain vs parental strain with empty vector control				21984793
GSM5197382	WT pAN6 (50 mM sodium citrate, 5 mM CaCl2) vs. WT pAN6-rep3	Cy3/Cy5	2010-03	Operon	Plasmid-based gene overexpression in parental strain vs parental strain with empty vector control				21984793
GSM5197383	WT pAN6-citH (50 mM sodium citrate, 5 mM CaCl2) vs. WT pAN6-citH-rep1	Cy5/Cy3	2010-03	Operon	Plasmid-based gene overexpression in parental strain vs parental strain with empty vector control	Plasmid-based overexpression of homologous gene; citrate transporter, CitMHS-family	Yes; PMID: 19376865		21984793
GSM5197384	WT pAN6-citH (50 mM sodium citrate, 5 mM CaCl2) vs. WT pAN6-citH-rep2	Cy5/Cy3	2010-03	Operon	Plasmid-based gene overexpression in parental strain vs parental strain with empty vector control	Plasmid-based overexpression of homologous gene; citrate transporter, CitMHS-family	Yes; PMID: 19376865		21984793
GSM5197385	WT pAN6-citH (50 mM sodium citrate, 5 mM CaCl2) vs. WT pAN6-citH-rep3	Cy3/Cy5	2010-03	Operon	Plasmid-based gene overexpression in parental strain vs parental strain with empty vector control	Plasmid-based overexpression of homologous gene; citrate transporter, CitMHS-family	Yes; PMID: 19376865		21984793
GSM5197386	∆panBC ∆ilvA pJC1-ilvBNCD (0.9 mM isoleucine, 0.5 µM pantothenate) vs. ∆panBC ∆ilvA pJC1 (0.9 mM isoleucine, 0.5 µM pantothenate)-rep1	Cy5/Cy3	2011-02/2012-03	PCR	Plasmid-based gene overexpression in parental strain vs parental strain with empty vector control	panBC: panthotenate synthesis; ilvA: threonine dehydratase; Plasmid-based overexpression of homologous genes; genes for isoleucine biosynthesis	Yes; PMID: 10223988
GSM5197387	∆panBC ∆ilvA pJC1-ilvBNCD (0.9 mM isoleucine, 0.5 µM pantothenate) vs. ∆panBC ∆ilvA pJC1 (0.9 mM isoleucine, 0.5 µM pantothenate)-rep2	Cy5/Cy3	2011-02/2012-03	PCR	Plasmid-based gene overexpression in parental strain vs parental strain with empty vector control	panBC: panthotenate synthesis; ilvA: threonine dehydratase; Plasmid-based overexpression of homologous genes; genes for isoleucine biosynthesis	Yes; PMID: 10223988
GSM5197388	∆panBC ∆ilvA pJC1-ilvBNCD (0.9 mM isoleucine, 0.5 µM pantothenate) vs. ∆panBC ∆ilvA pJC1 (0.9 mM isoleucine, 0.5 µM pantothenate)-rep3	Cy5/Cy3	2011-02/2012-03	PCR	Plasmid-based gene overexpression in parental strain vs parental strain with empty vector control	panBC: panthotenate synthesis; ilvA: threonine dehydratase; Plasmid-based overexpression of homologous genes; genes for isoleucine biosynthesis	Yes; PMID: 10223988
GSM5197389	∆panBC ∆ilvA pJC1-ilvBNCD (0.9 mM isoleucine, 0.5 µM pantothenate) vs. ∆panBC ∆ilvA pJC1 (0.9 mM isoleucine, 0.5 µM pantothenate)-rep4	Cy5/Cy3	2011-02/2012-03	PCR	Plasmid-based gene overexpression in parental strain vs parental strain with empty vector control	panBC: panthotenate synthesis; ilvA: threonine dehydratase; Plasmid-based overexpression of homologous genes; genes for isoleucine biosynthesis	Yes; PMID: 10223988
GSM5197390	∆panBC ∆ilvA pJC1-ilvBNCD (0.9 mM isoleucine, 0.5 µM pantothenate) vs. ∆panBC ∆ilvA pJC1 (0.9 mM isoleucine, 0.5 µM pantothenate)-rep5	Cy5/Cy3	2011-02/2012-03	PCR	Plasmid-based gene overexpression in parental strain vs parental strain with empty vector control	panBC: panthotenate synthesis; ilvA: threonine dehydratase; Plasmid-based overexpression of homologous genes; genes for isoleucine biosynthesis	Yes; PMID: 10223988
GSM5197391	∆panBC ∆ilvA pJC1-ilvBNCD (0.9 mM isoleucine, 0.5 µM pantothenate) vs. ∆panBC ∆ilvA pJC1 (0.9 mM isoleucine, 0.5 µM pantothenate)-rep6	Cy5/Cy3	2011-02/2012-03	PCR	Plasmid-based gene overexpression in parental strain vs parental strain with empty vector control	panBC: panthotenate synthesis; ilvA: threonine dehydratase; Plasmid-based overexpression of homologous genes; genes for isoleucine biosynthesis	Yes; PMID: 10223988
GSM5197392	∆panBC ∆ilvA pJC1-ilvBNCD (0.9 mM isoleucine, 0.5 µM pantothenate) vs. ∆panBC ∆ilvA pJC1 (0.9 mM isoleucine, 0.5 µM pantothenate)-rep7	Cy3/Cy5	2011-02/2012-03	PCR	Plasmid-based gene overexpression in parental strain vs parental strain with empty vector control	panBC: panthotenate synthesis; ilvA: threonine dehydratase; Plasmid-based overexpression of homologous genes; genes for isoleucine biosynthesis	Yes; PMID: 10223988
GSM5197393	∆panBC ∆ilvA pJC1-ilvBNCD (0.9 mM isoleucine, 0.5 µM pantothenate) vs. ∆panBC ∆ilvA pJC1 (0.9 mM isoleucine, 0.5 µM pantothenate)-rep8	Cy3/Cy5	2011-02/2012-03	PCR	Plasmid-based gene overexpression in parental strain vs parental strain with empty vector control	panBC: panthotenate synthesis; ilvA: threonine dehydratase; Plasmid-based overexpression of homologous genes; genes for isoleucine biosynthesis	Yes; PMID: 10223988
GSM5197394	∆panBC ∆ilvA pJC1-ilvBNCD (0.9 mM isoleucine, 0.5 µM pantothenate) vs. ∆panBC ∆ilvA pJC1 (0.9 mM isoleucine, 0.5 µM pantothenate)-rep9	Cy3/Cy5	2011-02/2012-03	PCR	Plasmid-based gene overexpression in parental strain vs parental strain with empty vector control	panBC: panthotenate synthesis; ilvA: threonine dehydratase; Plasmid-based overexpression of homologous genes; genes for isoleucine biosynthesis	Yes; PMID: 10223988
GSM5197395	∆iolR vs. WT-rep1	Cy5/Cy3	2011-05	Operon	Deletion mutant vs. parental strain	repressor of myo-inositol utilization genes, GntR-family, essential on gluconeogenetic substrates	Yes; PMID: 23873914	GSM1091989	23873914
GSM5197396	∆iolR vs. WT-rep2	Cy3/Cy5	2011-05	Operon	Deletion mutant vs. parental strain	repressor of myo-inositol utilization genes, GntR-family, essential on gluconeogenetic substrates	Yes; PMID: 23873914	GSM1091990	23873914
GSM5197397	∆iolR vs. WT-rep3	Cy5/Cy3	2011-05	Operon	Deletion mutant vs. parental strain	repressor of myo-inositol utilization genes, GntR-family, essential on gluconeogenetic substrates	Yes; PMID: 23873914	GSM1091991	23873914
GSM5197398	∆cg0210 vs. WT-rep1	Cy5/Cy3	2019-06	Agilent	Deletion mutant vs. parental strain	putative transcriptional regulator, LacI-family	No
GSM5197399	∆cg0210 vs. WT-rep2	Cy5/Cy3	2019-06	Agilent	Deletion mutant vs. parental strain	putative transcriptional regulator, LacI-family	No
GSM5197400	∆cg0210 vs. WT-rep3	Cy3/Cy5	2019-06	Agilent	Deletion mutant vs. parental strain	putative transcriptional regulator, LacI-family	No
GSM5197401	WT pAN6-cg0210 vs. WT-rep1	Cy3/Cy5	2019-07	Agilent	Plasmid-based gene overexpression in parental strain vs parental strain with empty vector control	Plasmid-based overexpression of homologous gene; putative transcriptional regulator, LacI-family	No
GSM5197402	WT pAN6-cg0210 vs. WT-rep2	Cy5/Cy3	2019-07	Agilent	Plasmid-based gene overexpression in parental strain vs parental strain with empty vector control	Plasmid-based overexpression of homologous gene; putative transcriptional regulator, LacI-family	No
GSM5197403	∆phdR vs. WT-rep1	Cy5/Cy3	2014-07	Agilent	Deletion mutant vs. parental strain	Repressor for phenlypropanoid utilization, MarR-family	Yes; PMID: 26610800	GSM1700874	26610800
GSM5197404	∆phdR vs. WT-rep2	Cy3/Cy5	2014-07	Agilent	Deletion mutant vs. parental strain	Repressor for phenlypropanoid utilization, MarR-family	Yes; PMID: 26610800	GSM1700875	26610800
GSM5197405	∆cyaB (4% glucose) vs. WT (4% glucose)-rep1	Cy5/Cy3	2009-02	Operon	Deletion mutant vs. parental strain	adenylate cyclase	Yes; PMID: 19568747
GSM5197406	∆cyaB (4% glucose) vs. WT (4% glucose)-rep2	Cy3/Cy5	2009-02	Operon	Deletion mutant vs. parental strain	adenylate cyclase	Yes; PMID: 19568747
GSM5197407	∆cyaB (4% glucose) vs. WT (4% glucose)-rep3	Cy5/Cy3	2009-02	Operon	Deletion mutant vs. parental strain	adenylate cyclase	Yes; PMID: 19568747
GSM5197408	∆cyaB (100 mM glucose, 100 mM acetate) vs. WT (100 mM glucose, 100 mM acetate)-rep1	Cy3/Cy5	2009-02	Operon	Deletion mutant vs. parental strain	adenylate cyclase	Yes; PMID: 19568747	GSM4160794	32117117
GSM5197409	∆cyaB (100 mM glucose, 100 mM acetate) vs. WT (100 mM glucose, 100 mM acetate)-rep2	Cy5/Cy3	2009-02	Operon	Deletion mutant vs. parental strain	adenylate cyclase	Yes; PMID: 19568747	GSM4160795	32117117
GSM5197410	∆cyaB (100 mM glucose, 100 mM acetate) vs. WT (100 mM glucose, 100 mM acetate)-rep3	Cy5/Cy3	2009-02	Operon	Deletion mutant vs. parental strain	adenylate cyclase	Yes; PMID: 19568747	GSM4160796	32117117
GSM5197411	∆ramB ∆sdhCAB (400 mM glycerol) vs. WT (400 mM glycerol)-rep1	Cy5/Cy3	2007-05	Operon	Deletion mutant vs. parental strain	ramB: transcriptional regulator, involved in acetate metabolism, MerR-family; sdhCAB: succinate dehydrogenase	Yes; PMID: 19583988
GSM5197412	∆ramB ∆sdhCAB (400 mM glycerol) vs. WT (400 mM glycerol)-rep2	Cy5/Cy3	2007-05	Operon	Deletion mutant vs. parental strain	ramB: transcriptional regulator, involved in acetate metabolism, MerR-family; sdhCAB: succinate dehydrogenase	Yes; PMID: 19583988
GSM5197413	∆ramB ∆sdhCAB (400 mM glycerol) vs. WT (400 mM glycerol)-rep3	Cy3/Cy5	2007-05	Operon	Deletion mutant vs. parental strain	ramB: transcriptional regulator, involved in acetate metabolism, MerR-family; sdhCAB: succinate dehydrogenase	Yes; PMID: 19583988
GSM5197414	∆csoR vs. WT-rep1	Cy5/Cy3	2011-03	Operon	Deletion mutant vs. parental strain	transcriptional repressor during copper starvation	Yes; PMID: 23090582
GSM5197415	∆csoR vs. WT-rep2	Cy5/Cy3	2011-03	Operon	Deletion mutant vs. parental strain	transcriptional repressor during copper starvation	Yes; PMID: 23090582
GSM5197416	∆csoR vs. WT-rep3	Cy3/Cy5	2011-03	Operon	Deletion mutant vs. parental strain	transcriptional repressor during copper starvation	Yes; PMID: 23090582
GSM5197417	∆csoR vs. WT-rep4	Cy3/Cy5	2011-03	Operon	Deletion mutant vs. parental strain	transcriptional repressor during copper starvation	Yes; PMID: 23090582
GSM5197418	∆csoR (20 µM CuSO4) vs. WT (20 µM CuSO4)-rep1	Cy5/Cy3	2011-03	Operon	Deletion mutant vs. parental strain	transcriptional repressor during copper starvation	Yes; PMID: 23090582
GSM5197419	∆csoR (20 µM CuSO4) vs. WT (20 µM CuSO4)-rep2	Cy5/Cy3	2011-03	Operon	Deletion mutant vs. parental strain	transcriptional repressor during copper starvation	Yes; PMID: 23090582
GSM5197420	∆csoR (20 µM CuSO4) vs. WT (20 µM CuSO4)-rep3	Cy3/Cy5	2011-03	Operon	Deletion mutant vs. parental strain	transcriptional repressor during copper starvation	Yes; PMID: 23090582
GSM5197421	∆csoR (50 µM CuSO4) vs. WT (50 µM CuSO4)-rep1	Cy5/Cy3	2011-04	Operon	Deletion mutant vs. parental strain	transcriptional repressor during copper starvation	Yes; PMID: 23090582
GSM5197422	∆csoR (50 µM CuSO4) vs. WT (50 µM CuSO4)-rep2	Cy5/Cy3	2011-04	Operon	Deletion mutant vs. parental strain	transcriptional repressor during copper starvation	Yes; PMID: 23090582
GSM5197423	∆csoR (50 µM CuSO4) vs. WT (50 µM CuSO4)-rep3	Cy3/Cy5	2011-04	Operon	Deletion mutant vs. parental strain	transcriptional repressor during copper starvation	Yes; PMID: 23090582
GSM5197424	∆esrl vs. WT-rep1	Cy5/Cy3	2011-09	Operon	Deletion mutant vs. parental strain	Transcriptional respressor of EsrSR	Yes; PMID: 28922502	GSM2583856	28922502
GSM5197425	∆esrl vs. WT-rep2	Cy5/Cy3	2011-09	Operon	Deletion mutant vs. parental strain	Transcriptional respressor of EsrSR	Yes; PMID: 28922502	GSM2583857	28922502
GSM5197426	∆esrl vs. WT-rep3	Cy3/Cy5	2011-09	Operon	Deletion mutant vs. parental strain	Transcriptional respressor of EsrSR	Yes; PMID: 28922502	GSM2583858	28922502
GSM5197427	∆esrSR vs. WT-rep1	Cy5/Cy3	2011-03	Operon	Deletion mutant vs. parental strain	Two-component system esrSR	Yes; PMID: 28922502
GSM5197428	∆esrSR vs. WT-rep2	Cy5/Cy3	2011-03	Operon	Deletion mutant vs. parental strain	Two-component system esrSR	Yes; PMID: 28922502
GSM5197429	∆esrSR vs. WT-rep3	Cy3/Cy5	2011-03	Operon	Deletion mutant vs. parental strain	Two-component system esrSR	Yes; PMID: 28922502
GSM5197430	∆esrSR pEKEx3-esrR vs. WT pEKEx3-rep1	Cy3/Cy5	2011-07	Operon	Plasmid-based gene overexpression in parental strain vs parental strain with empty vector control	Two-component system esrSR	Yes; PMID: 28922502	GSM2583853	28922502
GSM5197431	∆esrSR pEKEx3-esrR vs. WT pEKEx3-rep2	Cy5/Cy3	2011-07	Operon	Plasmid-based gene overexpression in parental strain vs parental strain with empty vector control	Two-component system esrSR	Yes; PMID: 28922502	GSM2583854	28922502
GSM5197432	∆esrSR pEKEx3-esrR vs. WT pEKEx3-rep3	Cy5/Cy3	2011-07	Operon	Plasmid-based gene overexpression in parental strain vs parental strain with empty vector control	Two-component system esrSR	Yes; PMID: 28922502	GSM2583855	28922502
GSM5197433	∆esrSR pEKEx2-AmyE (1 mM IPTG) vs. ∆esrSR pEKEx2-AmyE (w/o IPTG)-rep1	Cy5/Cy3	2010-10	Operon	Plasmid-based gene overexpression in parental strain vs parental strain with empty vector control	Two-component system esrSR	Yes; PMID: 28922502
GSM5197434	∆esrSR pEKEx2-AmyE (1 mM IPTG) vs. ∆esrSR pEKEx2-AmyE (w/o IPTG)-rep2	Cy5/Cy3	2010-10	Operon	Plasmid-based gene overexpression in parental strain vs parental strain with empty vector control	Two-component system esrSR	Yes; PMID: 28922502
GSM5197435	∆esrSR pEKEx2-AmyE (1 mM IPTG) vs. ∆esrSR pEKEx2-AmyE (w/o IPTG)-rep3	Cy3/Cy5	2010-10	Operon	Plasmid-based gene overexpression in parental strain vs parental strain with empty vector control	Two-component system esrSR	Yes; PMID: 28922502
GSM5197436	∆esrSR pEKEx2-AmyE vs. WT pEKEx2-AmyE-rep1	Cy3/Cy5	2010-10/2011-07	Operon	Plasmid-based gene overexpression in parental strain vs parental strain with empty vector control	Two-component system esrSR	Yes; PMID: 28922502
GSM5197437	∆esrSR pEKEx2-AmyE vs. WT pEKEx2-AmyE-rep2	Cy5/Cy3	2010-10/2011-07	Operon	Plasmid-based gene overexpression in parental strain vs parental strain with empty vector control	Two-component system esrSR	Yes; PMID: 28922502
GSM5197438	∆esrSR pEKEx2-AmyE vs. WT pEKEx2-AmyE-rep3	Cy5/Cy3	2010-10/2011-07	Operon	Plasmid-based gene overexpression in parental strain vs parental strain with empty vector control	Two-component system esrSR	Yes; PMID: 28922502
GSM5197439	∆mntR vs. WT-rep1	Cy5/Cy3	2013-10	Agilent	Deletion mutant vs. parental strain	Manganese-dependent repressor of cg1623 (putative manganese transporter), DtxR-family	Yes; PMID: 25790484		25790484
GSM5197440	∆mntR vs. WT-rep2	Cy5/Cy3	2013-10	Agilent	Deletion mutant vs. parental strain	Manganese dependent repressor of cg1623 (putative manganese transporter), DtxR-family	Yes; PMID: 25790484		25790484
GSM5197441	∆mntR vs. WT-rep3	Cy3/Cy5	2013-10	Agilent	Deletion mutant vs. parental strain	Manganese dependent repressor of cg1623 (putative manganese transporter), DtxR-family	Yes; PMID: 25790484		25790484
GSM5197442	∆cg0764 (CGXII, 70 mM glucose) vs. WT (CGXII, 70 mM glucose)-rep1	Cy5/Cy3	2007-02	Operon	Deletion mutant vs. parental strain	putative transcriptional regulator, GntR-family	No
GSM5197443	∆cg0764 (CGXII, 70 mM glucose) vs. WT (CGXII, 70 mM glucose)-rep2	Cy5/Cy5	2007-02	Operon	Deletion mutant vs. parental strain	putative transcriptional regulator, GntR-family	No
GSM5197444	∆cg0764 (CGXII, 70 mM glucose) vs. WT (CGXII, 70 mM glucose)-rep3	Cy3/Cy5	2007-02	Operon	Deletion mutant vs. parental strain	putative transcriptional regulator, GntR-family	No
GSM5197445	∆cg0764 (BHI) vs. WT (BHI)-rep1	Cy5/Cy3	2007-03/2007-04	Operon	Deletion mutant vs. parental strain	putative transcriptional regulator, GntR-family	No
GSM5197446	∆cg0764 (BHI) vs. WT (BHI)-rep2	Cy5/Cy5	2007-03/2007-04	Operon	Deletion mutant vs. parental strain	putative transcriptional regulator, GntR-family	No
GSM5197447	∆cg0764 (BHI) vs. WT (BHI)-rep3	Cy3/Cy5	2007-03/2007-04	Operon	Deletion mutant vs. parental strain	putative transcriptional regulator, GntR-family	No
GSM5197448	WT pAN6-cg0764 (w/o IPTG) vs. WT pAN6 (w/o IPTG)-rep1	Cy5/Cy3	2007-03/2007-04	Operon	Plasmid-based gene overexpression in parental strain vs parental strain with empty vector control	Plasmid-based overexpression of homologous gene; putative transcriptional regulator, GntR-family	No
GSM5197449	WT pAN6-cg0764 (w/o IPTG) vs. WT pAN6 (w/o IPTG)-rep2	Cy5/Cy5	2007-03/2007-04	Operon	Plasmid-based gene overexpression in parental strain vs parental strain with empty vector control	Plasmid-based overexpression of homologous gene; putative transcriptional regulator, GntR-family	No
GSM5197450	WT pAN6-cg0764 (w/o IPTG) vs. WT pAN6 (w/o IPTG)-rep3	Cy3/Cy5	2007-03/2007-04	Operon	Plasmid-based gene overexpression in parental strain vs parental strain with empty vector control	Plasmid-based overexpression of homologous gene; putative transcriptional regulator, GntR-family	No
GSM5197451	Silenced lcpA vs. WT-rep1	Cy5/Cy3	2014-09	Agilent	Gene silencing strain vs. parental strain	transfers arabinogalactan onto peptidoglycan during cell wall biogenesis	Yes; PMID: 27551018
GSM5197452	Silenced lcpA vs. WT-rep2	Cy5/Cy3	2014-09	Agilent	Gene silencing strain vs. parental strain	transfers arabinogalactan onto peptidoglycan during cell wall biogenesis	Yes; PMID: 27551018
GSM5197453	Silenced lcpA vs. WT-rep3	Cy3/Cy5	2014-09	Agilent	Gene silencing strain vs. parental strain	transfers arabinogalactan onto peptidoglycan during cell wall biogenesis	Yes; PMID: 27551018
GSM5197454	∆whiB vs. WT-rep1	Cy5/Cy3	2014-03	Agilent	Deletion mutant vs. parental strain	trancriptional regulator, whiB homolog, involved in the early stages of cell division and fatty acid synthesis.	Yes; PMID: 27902442
GSM5197455	∆whiB vs. WT-rep2	Cy5/Cy3	2014-03	Agilent	Deletion mutant vs. parental strain	trancriptional regulator, whiB homolog, involved in the early stages of cell division and fatty acid synthesis.	Yes; PMID: 27902442
GSM5197456	∆whiB vs. WT-rep3	Cy3/Cy5	2014-03	Agilent	Deletion mutant vs. parental strain	trancriptional regulator, whiB homolog, involved in the early stages of cell division and fatty acid synthesis.	Yes; PMID: 27902442
GSM5197457	∆whiB vs. WT-rep4	Cy3/Cy5	2014-03	Agilent	Deletion mutant vs. parental strain	trancriptional regulator, whiB homolog, involved in the early stages of cell division and fatty acid synthesis.	Yes; PMID: 27902442
GSM5197458	∆mtrA vs. WT Operon-Oligo-rep1	Cy5/Cy3	2007-04/2008-04	Operon	Deletion mutant vs. parental strain	Two-component response regulator involved in cell wall metabolism, stress response and osmoregulation	Yes; PMID: 21183673		21183673
GSM5197459	∆mtrA vs. WT Operon-Oligo-rep2	Cy5/Cy3	2007-04/2008-04	Operon	Deletion mutant vs. parental strain	Two-component response regulator involved in cell wall metabolism, stress response and osmoregulation	Yes; PMID: 21183673		21183673
GSM5197460	∆mtrA vs. WT Operon-Oligo-rep3	Cy5/Cy3	2007-04/2008-04	Operon	Deletion mutant vs. parental strain	Two-component response regulator involved in cell wall metabolism, stress response and osmoregulation	Yes; PMID: 21183673		21183673
GSM5197461	∆mtrA vs. WT Operon-Oligo-rep4	Cy3/Cy5	2007-04/2008-04	Operon	Deletion mutant vs. parental strain	Two-component response regulator involved in cell wall metabolism, stress response and osmoregulation	Yes; PMID: 21183673		21183673
GSM5197462	∆mtrA vs. WT PCR-Product-rep1	Cy5/Cy3	2004-09	PCR	Deletion mutant vs. parental strain	Two-component response regulator involved in cell wall metabolism, stress response and osmoregulation	Yes; PMID: 21183673
GSM5197463	∆mtrA vs. WT PCR-Product-rep2	Cy5/Cy3	2004-09	PCR	Deletion mutant vs. parental strain	Two-component response regulator involved in cell wall metabolism, stress response and osmoregulation	Yes; PMID: 21183673
GSM5197464	∆mtrA vs. WT PCR-Product-rep3	Cy3/Cy5	2004-09	PCR	Deletion mutant vs. parental strain	Two-component response regulator involved in cell wall metabolism, stress response and osmoregulation	Yes; PMID: 21183673
GSM5197465	∆mtrA pEKEx2-mtrA(Asp53Asn) vs. ∆mtrA pEKEx2-mtrA-rep1	Cy5/Cy3	2007-05/2007-08	Operon	Plasmid-based gene overexpression in parental strain vs parental strain with empty vector control	Two-component response regulator involved in cell wall metabolism, stress response and osmoregulation	Yes; PMID: 21183673		21183673
GSM5197466	∆mtrA pEKEx2-mtrA(Asp53Asn) vs. ∆mtrA pEKEx2-mtrA-rep2	Cy5/Cy3	2007-05/2007-08	Operon	Plasmid-based gene overexpression in parental strain vs parental strain with empty vector control	Two-component response regulator involved in cell wall metabolism, stress response and osmoregulation	Yes; PMID: 21183673		21183673
GSM5197467	∆mtrA pEKEx2-mtrA(Asp53Asn) vs. ∆mtrA pEKEx2-mtrA-rep3	Cy3/Cy5	2007-05/2007-08	Operon	Plasmid-based gene overexpression in parental strain vs parental strain with empty vector control	Two-component response regulator involved in cell wall metabolism, stress response and osmoregulation	Yes; PMID: 21183673		21183673
GSM5197468	∆mtrA pEKEx2-mtrA(Asp53Asn) vs. ∆mtrA pEKEx2-mtrA-rep4	Cy5/Cy3	2007-05/2007-08	Operon	Plasmid-based gene overexpression in parental strain vs parental strain with empty vector control	Two-component response regulator involved in cell wall metabolism, stress response and osmoregulation	Yes; PMID: 21183673		21183673
GSM5197469	∆mtrAB vs. WT-rep1	Cy5/Cy3	2007-04	Operon	Deletion mutant vs. parental strain	Two-component system mtrAB	Yes; PMID: 15469514		15469514
GSM5197470	∆mtrAB vs. WT-rep2	Cy3/Cy5	2007-04	Operon	Deletion mutant vs. parental strain	Two-component system mtrAB	Yes; PMID: 15469514		15469514
GSM5197471	∆mtrAB 500 µg/mL ethambutol vs. ∆mtrAB-rep1	Cy5/Cy3	2009-02/2009-03	Operon	Deletion mutant vs. parental strain	Two-component system mtrAB	Yes; PMID: 15469514
GSM5197472	∆mtrAB 500 µg/mL ethambutol vs. ∆mtrAB-rep2	Cy5/Cy3	2009-02/2009-03	Operon	Deletion mutant vs. parental strain	Two-component system mtrAB	Yes; PMID: 15469514
GSM5197473	∆mtrAB 500 µg/mL ethambutol vs. ∆mtrAB-rep3	Cy3/Cy5	2009-02/2009-03	Operon	Deletion mutant vs. parental strain	Two-component system mtrAB	Yes; PMID: 15469514
GSM5197474	∆mtrB vs. ∆mtrA-rep1	Cy5/Cy3	2005-09/2005-10	PCR	Deletion mutant vs. parental strain	Two-component sensor kinase involved in cell wall metabolism, stress response and osmoregulation	Yes; PMID: 21183673
GSM5197475	∆mtrB vs. ∆mtrA-rep2	Cy5/Cy3	2005-09/2005-10	PCR	Deletion mutant vs. parental strain	Two-component sensor kinase involved in cell wall metabolism, stress response and osmoregulation	Yes; PMID: 21183673
GSM5197476	∆mtrB vs. ∆mtrA-rep3	Cy3/Cy5	2005-09/2005-10	PCR	Deletion mutant vs. parental strain	Two-component sensor kinase involved in cell wall metabolism, stress response and osmoregulation	Yes; PMID: 21183673
GSM5197477	∆mtrB vs. WT-rep1	Cy5/Cy3	2005-08/2005-10	PCR	Deletion mutant vs. parental strain	Two-component sensor kinase involved in cell wall metabolism, stress response and osmoregulation	Yes; PMID: 21183673
GSM5197478	∆mtrB vs. WT-rep2	Cy5/Cy3	2005-08/2005-10	PCR	Deletion mutant vs. parental strain	Two-component sensor kinase involved in cell wall metabolism, stress response and osmoregulation	Yes; PMID: 21183673
GSM5197479	∆mtrB vs. WT-rep3	Cy5/Cy3	2005-08/2005-10	PCR	Deletion mutant vs. parental strain	Two-component sensor kinase involved in cell wall metabolism, stress response and osmoregulation	Yes; PMID: 21183673
GSM5197480	∆mtrB vs. WT-rep4	Cy3/Cy5	2005-08/2005-10	PCR	Deletion mutant vs. parental strain	Two-component sensor kinase involved in cell wall metabolism, stress response and osmoregulation	Yes; PMID: 21183673
GSM5197481	∆sigH (10 min heatshock, 50°C) vs. ∆sigH-rep1	Cy5/Cy3	2003-09/2003-10	PCR	Deletion mutant vs. parental strain	RNA polymerase σ70 factor, ECF-family	Yes; PMID: 22943411		15049827
GSM5197482	∆sigH (10 min heatshock, 50°C) vs. ∆sigH-rep2	Cy3/Cy5	2003-09/2003-10	PCR	Deletion mutant vs. parental strain	RNA polymerase σ70 factor, ECF-family	Yes; PMID: 22943411		15049827
GSM5197483	∆sigH (10 min heatshock, 50°C) vs. ∆sigH-rep3	Cy5/Cy3	2003-09/2003-10	PCR	Deletion mutant vs. parental strain	RNA polymerase σ70 factor, ECF-family	Yes; PMID: 22943411		15049827
GSM5197484	WT pEKEx2-cgtR2 vs. WT pEKEx2-rep1	Cy5/Cy3	2011-11/2011-12	Operon	Plasmid-based gene overexpression in parental strain vs parental strain with empty vector control	Plasmid-based overexpression of homologous gene; two-component response regulator
GSM5197485	WT pEKEx2-cgtR2 vs. WT pEKEx2-rep2	Cy5/Cy3	2011-11/2011-12	Operon	Plasmid-based gene overexpression in parental strain vs parental strain with empty vector control	Plasmid-based overexpression of homologous gene; two-component response regulator
GSM5197486	WT pEKEx2-cgtR2 vs. WT pEKEx2-rep3	Cy5/Cy3	2011-11/2011-12	Operon	Plasmid-based gene overexpression in parental strain vs parental strain with empty vector control	Plasmid-based overexpression of homologous gene; two-component response regulator
GSM5197487	WT pEKEx2-cgtR2 vs. WT pEKEx2-rep4	Cy3/Cy5	2011-11/2011-12	Operon	Plasmid-based gene overexpression in parental strain vs parental strain with empty vector control	Plasmid-based overexpression of homologous gene; two-component response regulator
GSM5197488	WT pEKEx2-cgtR2 vs. WT pEKEx2-rep5	Cy5/Cy3	2011-11/2011-12	Operon	Plasmid-based gene overexpression in parental strain vs parental strain with empty vector control	Plasmid-based overexpression of homologous gene; two-component response regulator
GSM5197489	∆cgtSR2 vs. WT-rep1	Cy5/Cy3	2012-02	Operon	Deletion mutant vs. parental strain	Two-component system cgtSR2	Yes; PMID: 16385062
GSM5197490	∆cgtSR2 vs. WT-rep2	Cy5/Cy3	2012-02	Operon	Deletion mutant vs. parental strain	Two-component system cgtSR2	Yes; PMID: 16385062
GSM5197491	∆cgtSR2 vs. WT-rep3	Cy3/Cy5	2012-02	Operon	Deletion mutant vs. parental strain	Two-component system cgtSR2	Yes; PMID: 16385062
GSM5197492	∆cgtSR2 pEKEx2-AmyE vs. WT pEKEx2-AmyE-rep1	Cy5/Cy3	2010-10/2011-07	Operon	Plasmid-based gene overexpression in parental strain vs parental strain with empty vector control	Two-component system cgtSR2; Plasmid-based overexpression of heterologous gene	No
GSM5197493	∆cgtSR2 pEKEx2-AmyE vs. WT pEKEx2-AmyE-rep2	Cy3/Cy5	2010-10/2011-07	Operon	Plasmid-based gene overexpression in parental strain vs parental strain with empty vector control	Two-component system cgtSR2; Plasmid-based overexpression of heterologous gene	No
GSM5197494	∆cgtSR2 pEKEx2-AmyE (1 mM IPTG) vs. ∆cgtSR2 pEKEx2-AmyE (w/o IPTG)-rep1	Cy3/Cy5	2011-07/2011-10	Operon	Plasmid-based gene overexpression in parental strain vs parental strain with empty vector control	Two-component system cgtSR2; Plasmid-based overexpression of heterologous gene	No
GSM5197495	∆cgtSR2 pEKEx2-AmyE (1 mM IPTG) vs. ∆cgtSR2 pEKEx2-AmyE (w/o IPTG)-rep2	Cy5/Cy3	2011-07/2011-10	Operon	Plasmid-based gene overexpression in parental strain vs parental strain with empty vector control	Two-component system cgtSR2; Plasmid-based overexpression of heterologous gene	No
GSM5197496	∆cgtSR2 pEKEx2-AmyE (1 mM IPTG) vs. ∆cgtSR2 pEKEx2-AmyE (w/o IPTG)-rep3	Cy5/Cy3	2011-07/2011-10	Operon	Plasmid-based gene overexpression in parental strain vs parental strain with empty vector control	Two-component system cgtSR2; Plasmid-based overexpression of heterologous gene	No
GSM5197497	∆cgtSR2 pCLTON2-cgtR2 vs. WT pCLTON2-rep1	Cy5/Cy3	2011-09	Operon	Plasmid-based gene overexpression in parental strain vs parental strain with empty vector control	Two-component system cgtSR2; Plasmid-based overexpression of homologous gene; two-component response regulator	No
GSM5197498	∆cgtSR2 pCLTON2-cgtR2 vs. WT pCLTON2-rep2	Cy5/Cy3	2011-09	Operon	Plasmid-based gene overexpression in parental strain vs parental strain with empty vector control	Two-component system cgtSR2; Plasmid-based overexpression of homologous gene; two-component response regulator	No
GSM5197499	∆cgtSR2 pCLTON2-cgtSR2 vs. WT pCLTON2-rep1	Cy3/Cy5	2011-09/2011-11	Operon	Plasmid-based gene overexpression in parental strain vs parental strain with empty vector control	Two-component system cgtSR2; Plasmid-based overexpression of homologous gene; two-component response regulator	No
GSM5197500	∆cgtSR2 pCLTON2-cgtSR2 vs. WT pCLTON2-rep2	Cy3/Cy5	2011-09/2011-11	Operon	Plasmid-based gene overexpression in parental strain vs parental strain with empty vector control	Two-component system cgtSR2; Plasmid-based overexpression of homologous gene; two-component response regulator	No
GSM5197501	∆cgtSR2 pCLTON2-cgtR2 pEKEx2-cgtR2 vs. WT pCLTON2 pEKEx2-rep1	Cy3/Cy5	2011-11	Operon	Plasmid-based gene overexpression in parental strain vs parental strain with empty vector control	Two-component system cgtSR2; Plasmid-based overexpression of homologous gene; two-component response regulator	No
GSM5197502	∆cgtSR2 pCLTON2-cgtR2 pEKEx2-cgtR2 vs. WT pCLTON2 pEKEx2-rep2	Cy5/Cy3	2011-11	Operon	Plasmid-based gene overexpression in parental strain vs parental strain with empty vector control	Two-component system cgtSR2; Plasmid-based overexpression of homologous gene; two-component response regulator	No
GSM5197503	∆cgtSR2 pCLTON2-cgtR2 pEKEx2-cgtR2 vs. WT pCLTON2 pEKEx2-rep3	Cy5/Cy3	2011-11	Operon	Plasmid-based gene overexpression in parental strain vs parental strain with empty vector control	Two-component system cgtSR2; Plasmid-based overexpression of homologous gene; two-component response regulator	No
GSM5197504	∆htrA pEKEx2-AmyE vs. WT pEKEx2-AmyE-rep1	Cy5/Cy3	2010-07/2010-08	Operon	Plasmid-based gene overexpression in parental strain vs parental strain with empty vector control	putative trypsin-like serine protease PepD; Plasmid-based overexpression of heterologous gene	Yes; PMID: 31964372
GSM5197505	∆htrA pEKEx2-AmyE vs. WT pEKEx2-AmyE-rep2	Cy5/Cy3	2010-07/2010-08	Operon	Plasmid-based gene overexpression in parental strain vs parental strain with empty vector control	putative trypsin-like serine protease PepD; Plasmid-based overexpression of heterologous gene	Yes; PMID: 31964372
GSM5197506	∆htrA pEKEx2-AmyE vs. WT pEKEx2-AmyE-rep3	Cy5/Cy3	2010-07/2010-08	Operon	Plasmid-based gene overexpression in parental strain vs parental strain with empty vector control	putative trypsin-like serine protease PepD; Plasmid-based overexpression of heterologous gene	Yes; PMID: 31964372
GSM5197507	∆htrA pEKEx2-AmyE vs. WT pEKEx2-AmyE-rep4	Cy3/Cy5	2010-07/2010-08	Operon	Plasmid-based gene overexpression in parental strain vs parental strain with empty vector control	putative trypsin-like serine protease PepD; Plasmid-based overexpression of heterologous gene	Yes; PMID: 31964372
GSM5197508	∆htrA pEKEx2-AmyE (1 mM IPTG) vs. ∆htrA pEKEx2-AmyE (w/o IPTG)-rep1	Cy5/Cy3	2010-08	Operon	Plasmid-based gene overexpression in parental strain vs parental strain with empty vector control	putative trypsin-like serine protease PepD; Plasmid-based overexpression of heterologous gene	Yes; PMID: 31964372
GSM5197509	∆htrA pEKEx2-AmyE (1 mM IPTG) vs. ∆htrA pEKEx2-AmyE (w/o IPTG)-rep2	Cy5/Cy3	2010-08	Operon	Plasmid-based gene overexpression in parental strain vs parental strain with empty vector control	putative trypsin-like serine protease PepD; Plasmid-based overexpression of heterologous gene	Yes; PMID: 31964372
GSM5197510	∆htrA pEKEx2-AmyE (1 mM IPTG) vs. ∆htrA pEKEx2-AmyE (w/o IPTG)-rep3	Cy3/Cy5	2010-08	Operon	Plasmid-based gene overexpression in parental strain vs parental strain with empty vector control	putative trypsin-like serine protease PepD; Plasmid-based overexpression of heterologous gene	Yes; PMID: 31964372
GSM5197511	∆cgtSR10 vs. WT-rep1	Cy3/Cy5	2011-04	Operon	Deletion mutant vs. parental strain	Two-component system cgtSR10	Yes; PMID: 16385062
GSM5197512	∆cgtSR10 vs. WT-rep2	Cy5/Cy3	2011-04	Operon	Deletion mutant vs. parental strain	Two-component system cgtSR10	Yes; PMID: 16385062
GSM5197513	∆cgtSR10 vs. WT-rep3	Cy5/Cy3	2011-04	Operon	Deletion mutant vs. parental strain	Two-component system cgtSR10	Yes; PMID: 16385062
GSM5197514	∆ripA (1 µM FeSO4) vs. WT (1 µM FeSO4)-rep1	Cy5/Cy3	2005-04	PCR	Deletion mutant vs. parental strain	transcriptional regulator of iron proteins and repressor of aconitase, AraC-family	Yes; PMID: 16179344		16179344
GSM5197515	∆ripA (1 µM FeSO4) vs. WT (1 µM FeSO4)-rep2	Cy3/Cy5	2005-04	PCR	Deletion mutant vs. parental strain	transcriptional regulator of iron proteins and repressor of aconitase, AraC-family	Yes; PMID: 16179344		16179344
GSM5197516	∆ripA (1 µM FeSO4) vs. WT (1 µM FeSO4)-rep3	Cy3/Cy5	2005-04	PCR	Deletion mutant vs. parental strain	transcriptional regulator of iron proteins and repressor of aconitase, AraC-family	Yes; PMID: 16179344		16179344
GSM5197517	∆ripA (1 µM FeSO4) vs. WT (1 µM FeSO4)-rep4	Cy5/Cy5	2005-04	PCR	Deletion mutant vs. parental strain	transcriptional regulator of iron proteins and repressor of aconitase, AraC-family	Yes; PMID: 16179344		16179344
GSM5197518	∆ripA (1 µM FeSO4) vs. WT (1 µM FeSO4)-rep5	Cy5/Cy3	2005-04	PCR	Deletion mutant vs. parental strain	transcriptional regulator of iron proteins and repressor of aconitase, AraC-family	Yes; PMID: 16179344		16179344
GSM5197519	∆ripA (100 µM FeSO4) vs. WT (100 µM FeSO4)-rep1	Cy5/Cy5	2005-06	PCR	Deletion mutant vs. parental strain	transcriptional regulator of iron proteins and repressor of aconitase, AraC-family	Yes; PMID: 16179344		16179344
GSM5197520	∆ripA (100 µM FeSO4) vs. WT (100 µM FeSO4)-rep2	Cy3/Cy5	2005-06	PCR	Deletion mutant vs. parental strain	transcriptional regulator of iron proteins and repressor of aconitase, AraC-family	Yes; PMID: 16179344		16179344
GSM5197521	∆sigE (10 min heatshock, 50°C) vs. ∆sigE-rep1	Cy5/Cy3	2004-02	PCR	Deletion mutant vs. parental strain	RNA polymerase σ70 factor, ECF-family	Yes; PMID: 18310037
GSM5197522	∆sigE (10 min heatshock, 50°C) vs. ∆sigE-rep2	Cy5/Cy3	2004-02	PCR	Deletion mutant vs. parental strain	RNA polymerase σ70 factor, ECF-family	Yes; PMID: 18310037
GSM5197523	∆sigE (10 min heatshock, 50°C) vs. ∆sigE-rep3	Cy3/Cy5	2004-02	PCR	Deletion mutant vs. parental strain	RNA polymerase σ70 factor, ECF-family	Yes; PMID: 18310037
GSM5197524	∆sigE pEKEx2-AmyE (1 mM IPTG) vs. ∆sigE pEKEx2-AmyE (w/o IPTG)-rep1	Cy5/Cy5	2011-07	Operon	Plasmid-based gene overexpression in parental strain vs parental strain with empty vector control	RNA polymerase σ70 factor, ECF-family; Plasmid-based overexpression of heterologous gene	Yes; PMID: 18310037
GSM5197525	∆sigE pEKEx2-AmyE (1 mM IPTG) vs. ∆sigE pEKEx2-AmyE (w/o IPTG)-rep2	Cy3/Cy5	2011-07	Operon	Plasmid-based gene overexpression in parental strain vs parental strain with empty vector control	RNA polymerase σ70 factor, ECF-family; Plasmid-based overexpression of heterologous gene	Yes; PMID: 18310037
GSM5197526	∆cydAB vs. WT-rep1	Cy5/Cy3	2009-06	Operon	Deletion mutant vs. parental strain	cytochrome bd oxidase	Yes; PMID: 17142369
GSM5197527	∆cydAB vs. WT-rep2	Cy5/Cy3	2009-06	Operon	Deletion mutant vs. parental strain	cytochrome bd oxidase	Yes; PMID: 17142369
GSM5197528	∆cydAB vs. WT-rep3	Cy3/Cy5	2009-06	Operon	Deletion mutant vs. parental strain	cytochrome bd oxidase	Yes; PMID: 17142369
GSM5197529	∆cydAB vs. WT-rep4	Cy5/Cy3	2009-06	Operon	Deletion mutant vs. parental strain	cytochrome bd oxidase	Yes; PMID: 17142369
GSM5197530	∆cydAB vs. WT-rep5	Cy5/Cy3	2009-06	Operon	Deletion mutant vs. parental strain	cytochrome bd oxidase	Yes; PMID: 17142369
GSM5197531	∆cydAB vs. WT-rep6	Cy5/Cy3	2009-06	Operon	Deletion mutant vs. parental strain	cytochrome bd oxidase	Yes; PMID: 17142369
GSM5197532	∆cydAB (stationary phase) vs. WT (stationary phase)-rep1	Cy5/Cy3	2009-06	Operon	Deletion mutant vs. parental strain	cytochrome bd oxidase	Yes; PMID: 17142369
GSM5197533	∆cydAB (stationary phase) vs. WT (stationary phase)-rep2	Cy5/Cy3	2009-06	Operon	Deletion mutant vs. parental strain	cytochrome bd oxidase	Yes; PMID: 17142369
GSM5197534	∆cydAB (stationary phase) vs. WT (stationary phase)-rep3	Cy3/Cy5	2009-06	Operon	Deletion mutant vs. parental strain	cytochrome bd oxidase	Yes; PMID: 17142369
GSM5197535	∆cydAB ∆qcrBAC (CGXII, 2 g/L peptone) vs. WT CGXII (2 g/l peptone)-rep1	Cy5/Cy3	2011-04/2011-07	Operon	Deletion mutant vs. parental strain	cydAB: cytochrome bd oxidase; qcrBAC: cytochrome bc1 complex	Yes; PMID: 23416842
GSM5197536	∆cydAB ∆qcrBAC (CGXII, 2 g/L peptone) vs. WT CGXII (2 g/l peptone)-rep2	Cy5/Cy5	2011-04/2011-07	Operon	Deletion mutant vs. parental strain	cydAB: cytochrome bd oxidase; qcrBAC: cytochrome bc1 complex	Yes; PMID: 23416842
GSM5197537	∆cydAB ∆qcrBAC (CGXII, 2 g/L peptone) vs. WT CGXII (2 g/l peptone)-rep3	Cy3/Cy5	2011-04/2011-07	Operon	Deletion mutant vs. parental strain	cydAB: cytochrome bd oxidase; qcrBAC: cytochrome bc1 complex	Yes; PMID: 23416842
GSM5197538	∆cydAB ∆qcrBAC (BHI) vs. WT (BHI)-rep1	Cy5/Cy3	2011-04/2011-07	Operon	Deletion mutant vs. parental strain	cydAB: cytochrome bd oxidase; qcrBAC: cytochrome bc1 complex	Yes; PMID: 23416842
GSM5197539	∆cydAB ∆qcrBAC (BHI) vs. WT (BHI)-rep2	Cy5/Cy5	2011-04/2011-07	Operon	Deletion mutant vs. parental strain	cydAB: cytochrome bd oxidase; qcrBAC: cytochrome bc1 complex	Yes; PMID: 23416842
GSM5197540	∆cydAB ∆qcrBAC (BHI) vs. WT (BHI)-rep3	Cy3/Cy5	2011-04/2011-07	Operon	Deletion mutant vs. parental strain	cydAB: cytochrome bd oxidase; qcrBAC: cytochrome bc1 complex	Yes; PMID: 23416842
GSM5197541	∆rosR (CGXII, 4% glucose) vs. WT (CGXII, 4% glucose)-rep1	Cy5/Cy3	2007-04	Operon	Deletion mutant vs. parental strain	RosR, transcriptional regulator of oxidative stress response, MarR-family, MarR-family	Yes; PMID: 20643656		20643656
GSM5197542	∆rosR (CGXII, 4% glucose) vs. WT (CGXII, 4% glucose)-rep2	Cy5/Cy3	2007-04	Operon	Deletion mutant vs. parental strain	RosR, transcriptional regulator of oxidative stress response, MarR-family, MarR-family	Yes; PMID: 20643656		20643656
GSM5197543	∆rosR (CGXII, 4% glucose) vs. WT (CGXII, 4% glucose)-rep3	Cy3/Cy5	2007-04	Operon	Deletion mutant vs. parental strain	RosR, transcriptional regulator of oxidative stress response, MarR-family, MarR-family	Yes; PMID: 20643656		20643656
GSM5197544	∆rosR (anaerob) vs. WT (anaerob)-rep1	Cy5/Cy3	2007-08/2007-09	Operon	Deletion mutant vs. parental strain	RosR, transcriptional regulator of oxidative stress response, MarR-family, MarR-family	Yes; PMID: 20643656
GSM5197545	∆rosR (anaerob) vs. WT (anaerob)-rep2	Cy5/Cy3	2007-08/2007-09	Operon	Deletion mutant vs. parental strain	RosR, transcriptional regulator of oxidative stress response, MarR-family, MarR-family	Yes; PMID: 20643656
GSM5197546	∆rosR (anaerob) vs. WT (anaerob)-rep3	Cy3/Cy5	2007-08/2007-09	Operon	Deletion mutant vs. parental strain	RosR, transcriptional regulator of oxidative stress response, MarR-family, MarR-family	Yes; PMID: 20643656
GSM5197547	WT pAN6-rosR vs. WT pAN6-rep1	Cy5/Cy3	2007-04	Operon	Plasmid-based gene overexpression in parental strain vs parental strain with empty vector control	RosR, transcriptional regulator of oxidative stress response, MarR-family, MarR-family	Yes; PMID: 20643656
GSM5197548	WT pAN6-rosR vs. WT pAN6-rep2	Cy5/Cy3	2007-04	Operon	Plasmid-based gene overexpression in parental strain vs parental strain with empty vector control	RosR, transcriptional regulator of oxidative stress response, MarR-family, MarR-family	Yes; PMID: 20643656
GSM5197549	WT pAN6-rosR vs. WT pAN6-rep3	Cy3/Cy5	2007-04	Operon	Plasmid-based gene overexpression in parental strain vs parental strain with empty vector control	RosR, transcriptional regulator of oxidative stress response, MarR-family, MarR-family	Yes; PMID: 20643656
GSM5197550	∆atpBEF vs. WT-rep1	Cy5/Cy3	2007-09/2007-10	Operon	Deletion mutant vs. parental strain	F1FO-ATP synthase	Yes; PMID: 22050934
GSM5197551	∆atpBEF vs. WT-rep2	Cy5/Cy5	2007-09/2007-10	Operon	Deletion mutant vs. parental strain	F1FO-ATP synthase	Yes; PMID: 22050934
GSM5197552	∆atpBEF vs. WT-rep3	Cy3/Cy5	2007-09/2007-10	Operon	Deletion mutant vs. parental strain	F1FO-ATP synthase	Yes; PMID: 22050934
GSM5197553	∆atpBEFHAGDC vs. WT-rep1	Cy5/Cy3	2007-09/2007-10	Operon	Deletion mutant vs. parental strain	F1FO-ATP synthase	Yes; PMID: 22050934		22050934
GSM5197554	∆atpBEFHAGDC vs. WT-rep2	Cy5/Cy5	2007-09/2007-10	Operon	Deletion mutant vs. parental strain	F1FO-ATP synthase	Yes; PMID: 22050934		22050934
GSM5197555	∆atpBEFHAGDC vs. WT-rep3	Cy3/Cy5	2007-09/2007-10	Operon	Deletion mutant vs. parental strain	F1FO-ATP synthase	Yes; PMID: 22050934		22050934
GSM5197556	∆atpBEFHAGDC (OD ca. 20) vs. WT (OD ca. 20)-rep1	Cy5/Cy5	2008-05	Operon	Deletion mutant vs. parental strain	F1FO-ATP synthase	Yes; PMID: 22050934
GSM5197557	∆atpBEFHAGDC (OD ca. 20) vs. WT (OD ca. 20)-rep2	Cy5/Cy3	2008-05	Operon	Deletion mutant vs. parental strain	F1FO-ATP synthase	Yes; PMID: 22050934
GSM5197558	∆atpBEFHAGDC (OD ca. 20) vs. WT (OD ca. 20)-rep3	Cy5/Cy5	2008-05	Operon	Deletion mutant vs. parental strain	F1FO-ATP synthase	Yes; PMID: 22050934
GSM5197559	∆atpBEFHAGDC (OD ca. 20) vs. WT (OD ca. 20)-rep4	Cy3/Cy5	2008-05	Operon	Deletion mutant vs. parental strain	F1FO-ATP synthase	Yes; PMID: 22050934
GSM5197560	∆odhI (70 mM gluc, gln, w/o urea, (NH4)2SO4) vs. WT (70 mM gluc, gln, w/o urea, (NH4)2SO4)-rep1	Cy5/Cy3	2011-02/2012-03	Operon	Deletion mutant vs. parental strain	oxoglutarate dehydrogenase inhibitor protein, essential for glutamine utilization, regulates ODH activity	Yes; PMID: 16522631
GSM5197561	∆odhI (70 mM gluc, gln, w/o urea, (NH4)2SO4) vs. WT (70 mM gluc, gln, w/o urea, (NH4)2SO4)-rep2	Cy5/Cy3	2011-02/2012-03	Operon	Deletion mutant vs. parental strain	oxoglutarate dehydrogenase inhibitor protein, essential for glutamine utilization, regulates ODH activity	Yes; PMID: 16522631
GSM5197562	∆odhI (70 mM gluc, gln, w/o urea, (NH4)2SO4) vs. WT (70 mM gluc, gln, w/o urea, (NH4)2SO4)-rep3	Cy3/Cy5	2011-02/2012-03	Operon	Deletion mutant vs. parental strain	oxoglutarate dehydrogenase inhibitor protein, essential for glutamine utilization, regulates ODH activity	Yes; PMID: 16522631
GSM5197563	∆odhI (70 mM gluc, gln, 100 µM FeSO4, w/o urea, (NH4)2SO4) vs. WT (70 mM glucose, gln, 100 µM FeSO4, w/o urea, (NH4)2SO4)-rep1	Cy5/Cy3	2011-02/2012-03	Operon	Deletion mutant vs. parental strain	oxoglutarate dehydrogenase inhibitor protein, essential for glutamine utilization, regulates ODH activity	Yes; PMID: 16522631
GSM5197564	∆odhI (70 mM gluc, gln, 100 µM FeSO4, w/o urea, (NH4)2SO4) vs. WT (70 mM glucose, gln, 100 µM FeSO4, w/o urea, (NH4)2SO4)-rep2	Cy3/Cy5	2011-02/2012-03	Operon	Deletion mutant vs. parental strain	oxoglutarate dehydrogenase inhibitor protein, essential for glutamine utilization, regulates ODH activity	Yes; PMID: 16522631
GSM5197565	∆odhI (70 mM gluc, gln, 100 µM FeSO4, w/o urea, (NH4)2SO4) vs. WT (70 mM glucose, gln, 100 µM FeSO4, w/o urea, (NH4)2SO4)-rep3	Cy5/Cy3	2011-02/2012-03	Operon	Deletion mutant vs. parental strain	oxoglutarate dehydrogenase inhibitor protein, essential for glutamine utilization, regulates ODH activity	Yes; PMID: 16522631
GSM5197566	∆odhI (70 mM gluc, gln,100 µM FeSO4, w/o urea, (NH4)2SO4) vs. WT (70 mM gluc, gln,100 µM FeSO4, w/o urea, (NH4)2SO4) -rep1	Cy5/Cy3	2011-02/2012-03	PCR	Deletion mutant vs. parental strain	oxoglutarate dehydrogenase inhibitor protein, essential for glutamine utilization, regulates ODH activity	Yes; PMID: 16522631
GSM5197567	∆odhI (70 mM gluc, gln,100 µM FeSO4, w/o urea, (NH4)2SO4) vs. WT (70 mM gluc, gln,100 µM FeSO4, w/o urea, (NH4)2SO4) -rep2	Cy3/Cy5	2011-02/2012-03	PCR	Deletion mutant vs. parental strain	oxoglutarate dehydrogenase inhibitor protein, essential for glutamine utilization, regulates ODH activity	Yes; PMID: 16522631
GSM5197568	∆odhI (70 mM gluc, gln, w/o urea, (NH4)2SO4) vs. WT (70 mM gluc, gln, w/o urea, (NH4)2SO4) -rep1	Cy5/Cy3	2011-02/2012-03	PCR	Deletion mutant vs. parental strain	oxoglutarate dehydrogenase inhibitor protein, essential for glutamine utilization, regulates ODH activity	Yes; PMID: 16522631
GSM5197569	∆odhI (70 mM gluc, gln, w/o urea, (NH4)2SO4) vs. WT (70 mM gluc, gln, w/o urea, (NH4)2SO4) -rep2	Cy3/Cy5	2011-02/2012-03	PCR	Deletion mutant vs. parental strain	oxoglutarate dehydrogenase inhibitor protein, essential for glutamine utilization, regulates ODH activity	Yes; PMID: 16522631
GSM5197570	∆odhI (70 mM gln, w/o urea, (NH4)2SO4)) vs. ∆odhI (151 mM (NH4)2SO4), w/o urea)-rep1	Cy5/Cy3	2011-02/2012-03	PCR	Deletion mutant vs. parental strain	oxoglutarate dehydrogenase inhibitor protein, essential for glutamine utilization, regulates ODH activity	Yes; PMID: 16522631
GSM5197571	∆odhI (70 mM gln, w/o urea, (NH4)2SO4)) vs. ∆odhI (151 mM (NH4)2SO4), w/o urea)-rep2	Cy5/Cy3	2011-02/2012-03	PCR	Deletion mutant vs. parental strain	oxoglutarate dehydrogenase inhibitor protein, essential for glutamine utilization, regulates ODH activity	Yes; PMID: 16522631
GSM5197572	∆odhI (70 mM gluc, gln, w/o urea, (NH4)2SO4)) vs. ∆odhI (70 mM gluc, 151 mM (NH4)2SO4), w/o urea)-rep1	Cy3/Cy5	2011-02/2012-03	Operon	Deletion mutant vs. parental strain	oxoglutarate dehydrogenase inhibitor protein, essential for glutamine utilization, regulates ODH activity	Yes; PMID: 16522631
GSM5197573	∆odhI (70 mM gluc, gln, w/o urea, (NH4)2SO4)) vs. ∆odhI (70 mM gluc, 151 mM (NH4)2SO4), w/o urea)-rep2	Cy5/Cy3	2011-02/2012-03	Operon	Deletion mutant vs. parental strain	oxoglutarate dehydrogenase inhibitor protein, essential for glutamine utilization, regulates ODH activity	Yes; PMID: 16522631
GSM5197574	∆odhI (70 mM gluc, gln, w/o urea, (NH4)2SO4)) vs. ∆odhI (70 mM gluc, 151 mM (NH4)2SO4), w/o urea)-rep3	Cy3/Cy5	2011-02/2012-03	Operon	Deletion mutant vs. parental strain	oxoglutarate dehydrogenase inhibitor protein, essential for glutamine utilization, regulates ODH activity	Yes; PMID: 16522631
GSM5197575	∆ftsR vs. WT-rep1	Cy3/Cy5	2014-04	Agilent	Deletion mutant vs. parental strain	transcriptional regulator involved in regulation of cell division, MerR-family	Yes; PMID: 31382874	GSM2883409	31382874
GSM5197576	∆ftsR vs. WT-rep2	Cy5/Cy3	2014-04	Agilent	Deletion mutant vs. parental strain	transcriptional regulator involved in regulation of cell division, MerR-family	Yes; PMID: 31382874	GSM2883410	31382874
GSM5197577	∆ftsR vs. WT-rep3	Cy5/Cy3	2014-04	Agilent	Deletion mutant vs. parental strain	transcriptional regulator involved in regulation of cell division, MerR-family	Yes; PMID: 31382874	GSM2883411	31382874
GSM5197578	MB001 ∆ftsR vs. MB001-rep1	Cy5/Cy3	2016-10/2017-02	Agilent	Deletion mutant vs. parental strain	transcriptional regulator involved in regulation of cell division, MerR-family	Yes; PMID: 31382874
GSM5197579	MB001 ∆ftsR vs. MB001-rep2	Cy3/Cy5	2016-10/2017-02	Agilent	Deletion mutant vs. parental strain	transcriptional regulator involved in regulation of cell division, MerR-family	Yes; PMID: 31382874
GSM5197580	MB001 ∆ftsR vs. MB001-rep3	Cy5/Cy3	2016-10/2017-02	Agilent	Deletion mutant vs. parental strain	transcriptional regulator involved in regulation of cell division, MerR-family	Yes; PMID: 31382874
GSM5197581	MB001 ∆ftsR vs. MB001-rep4	Cy3/Cy5	2016-10/2017-02	Agilent	Deletion mutant vs. parental strain	transcriptional regulator involved in regulation of cell division, MerR-family	Yes; PMID: 31382874
GSM5197582	MB001 ∆ftsR vs. MB001-rep5	Cy5/Cy3	2016-10/2017-02	Agilent	Deletion mutant vs. parental strain	transcriptional regulator involved in regulation of cell division, MerR-family	Yes; PMID: 31382874
GSM5197583	MB001 ∆ftsR vs. MB001-rep6	Cy5/Cy3	2016-10/2017-02	Agilent	Deletion mutant vs. parental strain	transcriptional regulator involved in regulation of cell division, MerR-family	Yes; PMID: 31382874
GSM5197584	MB001 ∆ftsR vs. MB001-rep7	Cy3/Cy5	2016-10/2017-02	Agilent	Deletion mutant vs. parental strain	transcriptional regulator involved in regulation of cell division, MerR-family	Yes; PMID: 31382874
GSM5197585	MB001 ∆ftsR vs. MB001-rep8	Cy3/Cy5	2016-10/2017-02	Agilent	Deletion mutant vs. parental strain	transcriptional regulator involved in regulation of cell division, MerR-family	Yes; PMID: 31382874
GSM5197586	MB001::PgntK-PftsZ ∆ftsR vs. MB001::PgntK-ftsZ-rep1	Cy5/Cy3	2016-05	Agilent	Deletion mutant vs. parental strain	transcriptional regulator involved in regulation of cell division, MerR-family	Yes; PMID: 31382874
GSM5197587	MB001::PgntK-PftsZ ∆ftsR vs. MB001::PgntK-ftsZ-rep2	Cy3/Cy5	2016-05	Agilent	Deletion mutant vs. parental strain	transcriptional regulator involved in regulation of cell division, MerR-family	Yes; PMID: 31382874
GSM5197588	MB001::PgntK-PftsZ ∆ftsR vs. MB001::PgntK-ftsZ-rep3	Cy5/Cy3	2016-05	Agilent	Deletion mutant vs. parental strain	transcriptional regulator involved in regulation of cell division, MerR-family	Yes; PMID: 31382874
GSM5197589	MB001::PgntK-PftsZ ∆ftsR vs. MB001::PgntK-ftsZ-rep4	Cy3/Cy5	2016-05	Agilent	Deletion mutant vs. parental strain	transcriptional regulator involved in regulation of cell division, MerR-family	Yes; PMID: 31382874
GSM5197590	WT pAN6-ftsR (10 µM IPTG) vs. WT pAN6 (10 µM IPTG)-rep1	Cy5/Cy3	2015-03	Agilent	Plasmid-based gene overexpression in parental strain vs parental strain with empty vector control	Plasmid-based overexpression of homologous gene; transcriptional regulator involved in regulation of cell division, MerR-family	Yes; PMID: 31382874
GSM5197591	WT pAN6-ftsR (10 µM IPTG) vs. WT pAN6 (10 µM IPTG)-rep2	Cy3/Cy5	2015-03	Agilent	Plasmid-based gene overexpression in parental strain vs parental strain with empty vector control	Plasmid-based overexpression of homologous gene; transcriptional regulator involved in regulation of cell division, MerR-family	Yes; PMID: 31382874
GSM5197592	WT pAN6-ftsR (50 µM IPTG) vs. WT pAN6 (50 µM IPTG)-rep1	Cy5/Cy3	2015-03	Agilent	Plasmid-based gene overexpression in parental strain vs parental strain with empty vector control	Plasmid-based overexpression of homologous gene; transcriptional regulator involved in regulation of cell division, MerR-family	Yes; PMID: 31382874
GSM5197593	WT pAN6-ftsR (50 µM IPTG) vs. WT pAN6 (50 µM IPTG)-rep2	Cy3/Cy5	2015-03	Agilent	Plasmid-based gene overexpression in parental strain vs parental strain with empty vector control	Plasmid-based overexpression of homologous gene; transcriptional regulator involved in regulation of cell division, MerR-family	Yes; PMID: 31382874
GSM5197594	∆cg1633 (CGXII, 4% glucose) vs. WT (CGXII, 4% glucose)-rep1	Cy5/Cy3	2015-02	Agilent	Deletion mutant vs. parental strain	putative transcriptional regulator, MerR-family	No
GSM5197595	∆cg1633 (CGXII, 4% glucose) vs. WT (CGXII, 4% glucose)-rep2	Cy3/Cy5	2015-02	Agilent	Deletion mutant vs. parental strain	putative transcriptional regulator, MerR-family	No
GSM5197596	∆cg1633 (LB, 50 mM citrate) vs. WT (LB)-rep1	Cy5/Cy3	2004-11	PCR	Deletion mutant vs. parental strain	putative transcriptional regulator, MerR-family	No
GSM5197597	∆cg1633 (LB, 50 mM citrate) vs. WT (LB)-rep2	Cy3/Cy5	2004-11	PCR	Deletion mutant vs. parental strain	putative transcriptional regulator, MerR-family	No
GSM5197598	WT pVWEx1-cg1633 (w/o MgSO4) vs. WT pVWEx1 (w/o MgSO4)-rep1	Cy3/Cy5	2007-09/2007-10	Operon	Plasmid-based gene overexpression in parental strain vs parental strain with empty vector control	putative transcriptional regulator, MerR-family	No
GSM5197599	WT pVWEx1-cg1633 (w/o MgSO4) vs. WT pVWEx1 (w/o MgSO4)-rep2	Cy3/Cy5	2007-09/2007-10	Operon	Plasmid-based gene overexpression in parental strain vs parental strain with empty vector control	putative transcriptional regulator, MerR-family	No
GSM5197600	∆ndh (4% glucose) vs. WT-rep1	Cy5/Cy3	2013-04	Agilent	Deletion mutant vs. parental strain	NADH dehydrogenase type II	Yes; PMID: 33585420
GSM5197601	∆ndh (4% glucose) vs. WT-rep2	Cy5/Cy3	2013-04	Agilent	Deletion mutant vs. parental strain	NADH dehydrogenase type II	Yes; PMID: 33585420
GSM5197602	∆ndh (4% glucose) vs. WT-rep3	Cy3/Cy5	2013-04	Agilent	Deletion mutant vs. parental strain	NADH dehydrogenase type II	Yes; PMID: 33585420
GSM5197603	∆ndh (2% acetate) vs. WT-rep1	Cy5/Cy3	2013-04	Agilent	Deletion mutant vs. parental strain	NADH dehydrogenase type II	Yes; PMID: 33585420
GSM5197604	∆ndh (2% acetate) vs. WT-rep2	Cy5/Cy3	2013-04	Agilent	Deletion mutant vs. parental strain	NADH dehydrogenase type II	Yes; PMID: 33585420
GSM5197605	∆ndh (2% acetate) vs. WT-rep3	Cy3/Cy5	2013-04	Agilent	Deletion mutant vs. parental strain	NADH dehydrogenase type II	Yes; PMID: 33585420
GSM5197606	∆ndh (4% lactate) vs. WT-rep1	Cy5/Cy3	2013-04	Agilent	Deletion mutant vs. parental strain	NADH dehydrogenase type II	Yes; PMID: 33585420
GSM5197607	∆ndh (4% lactate) vs. WT-rep2	Cy5/Cy3	2013-04	Agilent	Deletion mutant vs. parental strain	NADH dehydrogenase type II	Yes; PMID: 33585420
GSM5197608	∆ndh (4% lactate) vs. WT-rep3	Cy3/Cy5	2013-04	Agilent	Deletion mutant vs. parental strain	NADH dehydrogenase type II	Yes; PMID: 33585420
GSM5197609	∆ndh ∆mdh spontaneous mutant (2% acetate) vs. WT-rep1	Cy5/Cy3	2013-04	Agilent	Deletion mutant vs. parental strain	ndh: NADH dehydrogenase type II; mdh: predicted malate/L-lactate dehydrogenase	No
GSM5197610	∆ndh ∆mdh spontaneous mutant (2% acetate) vs. WT-rep2	Cy3/Cy5	2013-04	Agilent	Deletion mutant vs. parental strain	ndh: NADH dehydrogenase type II; mdh: predicted malate/L-lactate dehydrogenase	No
GSM5197611	∆ndh ∆mdh spontaneous mutant (2% acetate) vs. WT-rep3	Cy5/Cy3	2013-04	Agilent	Deletion mutant vs. parental strain	ndh: NADH dehydrogenase type II; mdh: predicted malate/L-lactate dehydrogenase	No
GSM5197612	∆pup (BHI) vs. WT (BHI)-rep1	Cy5/Cy3	2012-05/2012-06	Agilent	Deletion mutant vs. parental strain	prokaryotic ubiquitin-like protein	Yes; PMID: 27078093	GSM1166148	27078093
GSM5197613	∆pup (BHI) vs. WT (BHI)-rep2	Cy3/Cy5	2012-05/2012-06	Agilent	Deletion mutant vs. parental strain	prokaryotic ubiquitin-like protein	Yes; PMID: 27078093	GSM1166150	27078093
GSM5197614	∆pup (BHI) vs. WT (BHI)-rep3	Cy5/Cy3	2012-05/2012-06	Agilent	Deletion mutant vs. parental strain	prokaryotic ubiquitin-like protein	Yes; PMID: 27078093	GSM1166149	27078093
GSM5197615	∆pup (CGXII, 4% glucose) vs. WT CGXII (CGXII, 4% glucose)-rep1	Cy5/Cy3	2012-05/2012-06	Agilent	Deletion mutant vs. parental strain	prokaryotic ubiquitin-like protein	Yes; PMID: 27078093	GSM1166145	27078093
GSM5197616	∆pup (CGXII, 4% glucose) vs. WT CGXII (CGXII, 4% glucose)-rep2	Cy5/Cy3	2012-05/2012-06	Agilent	Deletion mutant vs. parental strain	prokaryotic ubiquitin-like protein	Yes; PMID: 27078093	GSM1166146	27078093
GSM5197617	∆pup (CGXII, 4% glucose) vs. WT CGXII (CGXII, 4% glucose)-rep3	Cy3/Cy5	2012-05/2012-06	Agilent	Deletion mutant vs. parental strain	prokaryotic ubiquitin-like protein	Yes; PMID: 27078093	GSM1166147	27078093
GSM5197618	∆pup (CGXII, 4% glucose, 1 µM FeSO4) vs. WT (CGXII, 4% glucose, 1 µM FeSO4)-rep1	Cy5/Cy3	2013-02	Agilent	Deletion mutant vs. parental strain	prokaryotic ubiquitin-like protein	Yes; PMID: 27078093	GSM1581851	27078093
GSM5197619	∆pup (CGXII, 4% glucose, 1 µM FeSO4) vs. WT (CGXII, 4% glucose, 1 µM FeSO4)-rep2	Cy5/Cy3	2013-02	Agilent	Deletion mutant vs. parental strain	prokaryotic ubiquitin-like protein	Yes; PMID: 27078093	GSM1581852	27078093
GSM5197620	∆pup (CGXII, 4% glucose, 1 µM FeSO4) vs. WT (CGXII, 4% glucose, 1 µM FeSO4)-rep3	Cy3/Cy5	2013-02	Agilent	Deletion mutant vs. parental strain	prokaryotic ubiquitin-like protein	Yes; PMID: 27078093	GSM1581853	27078093
GSM5197621	∆pup pVEx1-10XHIS-TEV pup Ala mutant (BHI) vs. ∆pup pVEx1-10XHIS-TEV pup (BHI)-rep1	Cy5/Cy3	2011-02/2012-03	Agilent	Deletion mutant vs. parental strain	prokaryotic ubiquitin-like protein	Yes; PMID: 27078093
GSM5197622	∆pup pVEx1-10XHIS-TEV pup Ala mutant (BHI) vs. ∆pup pVEx1-10XHIS-TEV pup (BHI)-rep2	Cy3/Cy5	2011-02/2012-03	Agilent	Deletion mutant vs. parental strain	prokaryotic ubiquitin-like protein	Yes; PMID: 27078093
GSM5197623	∆pup pVEx1-10XHIS-TEV pup Ala mutant (BHI) vs. ∆pup pVEx1-10XHIS-TEV pup (BHI)-rep3	Cy5/Cy3	2011-02/2012-03	Agilent	Deletion mutant vs. parental strain	prokaryotic ubiquitin-like protein	Yes; PMID: 27078093
GSM5197624	∆pup pVEx1-10XHIS-TEV pup Ala mutant (BHI) vs. ∆pup pVEx1-10XHIS-TEV pup (BHI)-rep4	Cy5/Cy3	2011-02/2012-03	Agilent	Deletion mutant vs. parental strain	prokaryotic ubiquitin-like protein	Yes; PMID: 27078093
GSM5197625	∆acn (4% glucose, 100 mM glutamat, 35 µM FeSO4) vs. WT (4% glucose, 100 mM glutamat, 35 µM FeSO4)-rep1	Cy5/Cy3	2008-09	Operon	Deletion mutant vs. parental strain	aconitate hydratase	Yes; PMID: 21984793
GSM5197626	∆acn (4% glucose, 100 mM glutamat, 35 µM FeSO4) vs. WT (4% glucose, 100 mM glutamat, 35 µM FeSO4)-rep2	Cy5/Cy3	2008-09	Operon	Deletion mutant vs. parental strain	aconitate hydratase	Yes; PMID: 21984793
GSM5197627	∆acn (4% glucose, 100 mM glutamat, 35 µM FeSO4) vs. WT (4% glucose, 100 mM glutamat, 35 µM FeSO4)-rep3	Cy3/Cy5	2008-09	Operon	Deletion mutant vs. parental strain	aconitate hydratase	Yes; PMID: 21984793
GSM5197628	WT pEKEx2-acn vs. WT pEKEx2-rep1	Cy3/Cy5	2003-10	PCR	Plasmid-based gene overexpression in parental strain vs parental strain with empty vector control	Plasmid-based overexpression of homologous gene; aconitate hydratase	Yes; PMID: 21984793
GSM5197629	WT pEKEx2-acn vs. WT pEKEx2-rep2	Cy3/Cy5	2003-10	PCR	Plasmid-based gene overexpression in parental strain vs parental strain with empty vector control	Plasmid-based overexpression of homologous gene; aconitate hydratase	Yes; PMID: 21984793
GSM5197630	WT pEKEx2-acn vs. WT pEKEx2-rep3	Cy5/Cy3	2003-10	PCR	Plasmid-based gene overexpression in parental strain vs parental strain with empty vector control	Plasmid-based overexpression of homologous gene; aconitate hydratase	Yes; PMID: 21984793
GSM5197631	WT pEKEx2-acn vs. WT pEKEx2-rep4	Cy5/Cy3	2003-10	PCR	Plasmid-based gene overexpression in parental strain vs parental strain with empty vector control	Plasmid-based overexpression of homologous gene; aconitate hydratase	Yes; PMID: 21984793
GSM5197632	WT pEKEx2-acn vs. WT pEKEx2-rep5	Cy3/Cy5	2003-10	PCR	Plasmid-based gene overexpression in parental strain vs parental strain with empty vector control	Plasmid-based overexpression of homologous gene; aconitate hydratase	Yes; PMID: 21984793
GSM5197633	WT pEKEx2-acn vs. WT pEKEx2-rep6	Cy5/Cy3	2003-10	PCR	Plasmid-based gene overexpression in parental strain vs parental strain with empty vector control	Plasmid-based overexpression of homologous gene; aconitate hydratase	Yes; PMID: 21984793
GSM5197634	∆alpC vs. WT-rep1	Cy5/Cy3	2010-07/2010-10	Operon	Deletion mutant vs. parental strain	actin-like protein CGP3 region	Yes; PMID: 25916847
GSM5197635	∆alpC vs. WT-rep2	Cy5/Cy3	2010-07/2010-10	Operon	Deletion mutant vs. parental strain	actin-like protein CGP3 region	Yes; PMID: 25916847
GSM5197636	∆alpC vs. WT-rep3	Cy3/Cy5	2010-07/2010-10	Operon	Deletion mutant vs. parental strain	actin-like protein CGP3 region	Yes; PMID: 25916847
GSM5197637	WT pEKEx2-alpC vs. WT pEKEx2-rep1	Cy5/Cy3	2011-07	Operon	Plasmid-based gene overexpression in parental strain vs parental strain with empty vector control	Plasmid-based overexpression of homologous gene; actin-like protein CGP3 region	Yes; PMID: 25916847
GSM5197638	WT pEKEx2-alpC vs. WT pEKEx2-rep2	Cy5/Cy3	2011-07	Operon	Plasmid-based gene overexpression in parental strain vs parental strain with empty vector control	Plasmid-based overexpression of homologous gene; actin-like protein CGP3 region	Yes; PMID: 25916847
GSM5197639	WT pEKEx2-alpC vs. WT pEKEx2-rep3	Cy5/Cy3	2011-07	Operon	Plasmid-based gene overexpression in parental strain vs parental strain with empty vector control	Plasmid-based overexpression of homologous gene; actin-like protein CGP3 region	Yes; PMID: 25916847
GSM5197640	WT pEKEx2-alpC vs. WT pEKEx2-rep4	Cy3/Cy5	2011-07	Operon	Plasmid-based gene overexpression in parental strain vs parental strain with empty vector control	Plasmid-based overexpression of homologous gene; actin-like protein CGP3 region	Yes; PMID: 25916847
GSM5197641	∆CGP3 vs. WT-rep1	Cy5/Cy3	2012-01	Operon	Deletion mutant vs. parental strain	Genome reduced strain	Yes; PMID: 23892752		23892752
GSM5197642	∆CGP3 vs. WT-rep2	Cy5/Cy3	2012-01	Operon	Deletion mutant vs. parental strain	Genome reduced strain	Yes; PMID: 23892752		23892752
GSM5197643	∆CGP3 vs. WT-rep3	Cy3/Cy5	2012-01	Operon	Deletion mutant vs. parental strain	Genome reduced strain	Yes; PMID: 23892752		23892752
GSM5197644	∆gntR2 (4% glucose) vs. WT (4% glucose) Operon-Oligo-rep1	Cy5/Cy3	2007-04	Operon	Deletion mutant vs. parental strain	gluconate-responsive repressor 2, repressor of genes involved in gluconate catabolism and the pentose phosphate pathway CGP3 region, GntR-family	Yes; PMID: 18047570		18047570
GSM5197645	∆gntR2 (4% glucose) vs. WT (4% glucose) Operon-Oligo-rep2	Cy3/Cy5	2007-04	Operon	Deletion mutant vs. parental strain	gluconate-responsive repressor 2, repressor of genes involved in gluconate catabolism and the pentose phosphate pathway CGP3 region, GntR-family	Yes; PMID: 18047570		18047570
GSM5197646	∆gntR2 (100 mM gluconate) vs. WT (100 mM gluconate)-rep1	Cy5/Cy3	2011-02/2012-03	Operon	Deletion mutant vs. parental strain	gluconate-responsive repressor 2, repressor of genes involved in gluconate catabolism and the pentose phosphate pathway CGP3 region, GntR-family	Yes; PMID: 18047570		18047570
GSM5197647	∆gntR2 (100 mM gluconate) vs. WT (100 mM gluconate)-rep2	Cy3/Cy5	2011-02/2012-03	Operon	Deletion mutant vs. parental strain	gluconate-responsive repressor 2, repressor of genes involved in gluconate catabolism and the pentose phosphate pathway CGP3 region, GntR-family	Yes; PMID: 18047570		18047570
GSM5197648	∆gntR12 (4% glucose) vs. WT (4% glucose)-rep1	Cy3/Cy5	2007-03	Operon	Deletion mutant vs. parental strain	gntR1: gluconate-responsive repressor 1, repressor of genes involved in gluconate catabolism and the pentose phosphate pathway, GntR-family; gntR2: gluconate-responsive repressor 2, repressor of genes involved in gluconate catabolism and the pentose phosphate pathway CGP3 region, GntR-family	Yes; PMID: 18047570		18047570
GSM5197649	∆gntR12 (4% glucose) vs. WT (4% glucose)-rep2	Cy5/Cy3	2007-03	Operon	Deletion mutant vs. parental strain	gntR1: gluconate-responsive repressor 1, repressor of genes involved in gluconate catabolism and the pentose phosphate pathway, GntR-family; gntR2: gluconate-responsive repressor 2, repressor of genes involved in gluconate catabolism and the pentose phosphate pathway CGP3 region, GntR-family	Yes; PMID: 18047570		18047570
GSM5197650	∆gntR12 (4% glucose) vs. WT (4% glucose)-rep3	Cy5/Cy3	2007-03	Operon	Deletion mutant vs. parental strain	gntR1: gluconate-responsive repressor 1, repressor of genes involved in gluconate catabolism and the pentose phosphate pathway, GntR-family; gntR2: gluconate-responsive repressor 2, repressor of genes involved in gluconate catabolism and the pentose phosphate pathway CGP3 region, GntR-family	Yes; PMID: 18047570		18047570
GSM5197651	∆gntR12 (100 mM gluconate) vs. WT (100 mM gluconate)-rep1	Cy3/Cy5	2007-03	Operon	Deletion mutant vs. parental strain	gntR1: gluconate-responsive repressor 1, repressor of genes involved in gluconate catabolism and the pentose phosphate pathway, GntR-family; gntR2: gluconate-responsive repressor 2, repressor of genes involved in gluconate catabolism and the pentose phosphate pathway CGP3 region, GntR-family	Yes; PMID: 18047570		18047570
GSM5197652	∆gntR12 (100 mM gluconate) vs. WT (100 mM gluconate)-rep2	Cy5/Cy3	2007-03	Operon	Deletion mutant vs. parental strain	gntR1: gluconate-responsive repressor 1, repressor of genes involved in gluconate catabolism and the pentose phosphate pathway, GntR-family; gntR2: gluconate-responsive repressor 2, repressor of genes involved in gluconate catabolism and the pentose phosphate pathway CGP3 region, GntR-family	Yes; PMID: 18047570		18047570
GSM5197653	∆gntR12 (100 mM gluconate) vs. WT (100 mM gluconate)-rep3	Cy5/Cy3	2007-03	Operon	Deletion mutant vs. parental strain	gntR1: gluconate-responsive repressor 1, repressor of genes involved in gluconate catabolism and the pentose phosphate pathway, GntR-family; gntR2: gluconate-responsive repressor 2, repressor of genes involved in gluconate catabolism and the pentose phosphate pathway CGP3 region, GntR-family	Yes; PMID: 18047570		18047570
GSM5197654	∆gntR12 (50 mM glucose, 50 mM gluconate) vs. WT (50 mM glucose, 50 mM gluconate)-rep1	Cy3/Cy5	2007-03	Operon	Deletion mutant vs. parental strain	gntR1: gluconate-responsive repressor 1, repressor of genes involved in gluconate catabolism and the pentose phosphate pathway, GntR-family; gntR2: gluconate-responsive repressor 2, repressor of genes involved in gluconate catabolism and the pentose phosphate pathway CGP3 region, GntR-family	Yes; PMID: 18047570		18047570
GSM5197655	∆gntR12 (50 mM glucose, 50 mM gluconate) vs. WT (50 mM glucose, 50 mM gluconate)-rep2	Cy5/Cy3	2007-03	Operon	Deletion mutant vs. parental strain	gntR1: gluconate-responsive repressor 1, repressor of genes involved in gluconate catabolism and the pentose phosphate pathway, GntR-family; gntR2: gluconate-responsive repressor 2, repressor of genes involved in gluconate catabolism and the pentose phosphate pathway CGP3 region, GntR-family	Yes; PMID: 18047570		18047570
GSM5197656	∆gntR12 (50 mM glucose, 50 mM gluconate) vs. WT (50 mM glucose, 50 mM gluconate)-rep3	Cy5/Cy3	2007-03	Operon	Deletion mutant vs. parental strain	gntR1: gluconate-responsive repressor 1, repressor of genes involved in gluconate catabolism and the pentose phosphate pathway, GntR-family; gntR2: gluconate-responsive repressor 2, repressor of genes involved in gluconate catabolism and the pentose phosphate pathway CGP3 region, GntR-family	Yes; PMID: 18047570		18047570
GSM5197657	∆sigB pEKEx2-AmyE (1 mM IPTG) vs. WT pEKEx2-AmyE (1 mM IPTG)-rep1	Cy5/Cy3	2012-03	Operon	Plasmid-based gene overexpression in parental strain vs parental strain with empty vector control	RNA polymerase σ factor; Plasmid-based overexpression of heterlogous gene	Yes; PMID: 17204139
GSM5197658	∆sigB pEKEx2-AmyE (1 mM IPTG) vs. WT pEKEx2-AmyE (1 mM IPTG)-rep2	Cy3/Cy5	2012-03	Operon	Plasmid-based gene overexpression in parental strain vs parental strain with empty vector control	RNA polymerase σ factor; Plasmid-based overexpression of heterlogous gene	Yes; PMID: 17204139
GSM5197659	∆sigB pEKEx2-AmyE (1 mM IPTG) vs. ∆sigB pEKEx2-AmyE (w/o IPTG)-rep1	Cy5/Cy3	2012-03	Operon	Plasmid-based gene overexpression in parental strain vs parental strain with empty vector control	RNA polymerase σ factor; Plasmid-based overexpression of heterlogous gene	Yes; PMID: 17204139
GSM5197660	∆sigB pEKEx2-AmyE (1 mM IPTG) vs. ∆sigB pEKEx2-AmyE (w/o IPTG)-rep2	Cy5/Cy3	2012-03	Operon	Plasmid-based gene overexpression in parental strain vs parental strain with empty vector control	RNA polymerase σ factor; Plasmid-based overexpression of heterlogous gene	Yes; PMID: 17204139
GSM5197661	∆gntR1 (100 mM glucose) vs. WT (100 mM glucose)-rep1	Cy5/Cy3	2007-04	Operon	Deletion mutant vs. parental strain	gntR1: gluconate-responsive repressor 1, repressor of genes involved in gluconate catabolism and the pentose phosphate pathway, GntR-family	Yes; PMID: 18047570		18047570
GSM5197662	∆gntR1 (100 mM glucose) vs. WT (100 mM glucose)-rep2	Cy3/Cy5	2007-04	Operon	Deletion mutant vs. parental strain	gntR1: gluconate-responsive repressor 1, repressor of genes involved in gluconate catabolism and the pentose phosphate pathway, GntR-family	Yes; PMID: 18047570		18047570
GSM5197663	∆gntR1 (100 mM gluconate) vs. WT (100 mM gluconate)-rep1	Cy5/Cy3	2007-04	Operon	Deletion mutant vs. parental strain	gntR1: gluconate-responsive repressor 1, repressor of genes involved in gluconate catabolism and the pentose phosphate pathway, GntR-family	Yes; PMID: 18047570		18047570
GSM5197664	∆gntR1 (100 mM gluconate) vs. WT (100 mM gluconate)-rep2	Cy3/Cy5	2007-04	Operon	Deletion mutant vs. parental strain	gntR1: gluconate-responsive repressor 1, repressor of genes involved in gluconate catabolism and the pentose phosphate pathway, GntR-family	Yes; PMID: 18047570		18047570
GSM5197665	∆cg2040 vs. WT-rep1	Cy5/Cy3	2010-10/2010-11	Operon	Deletion mutant vs. parental strain	putative transcriptional regulator, HTH_3-family CGP3 region	No
GSM5197666	∆cg2040 vs. WT-rep2	Cy5/Cy3	2010-10/2010-11	Operon	Deletion mutant vs. parental strain	putative transcriptional regulator, HTH_3-family CGP3 region	No
GSM5197667	∆cg2040 vs. WT-rep3	Cy3/Cy5	2010-10/2010-11	Operon	Deletion mutant vs. parental strain	putative transcriptional regulator, HTH_3-family CGP3 region	No
GSM5197668	∆aceE Evo4 (4% glucose, 1.5% acetate, 28 hours) vs. ∆aceE Evo3 (4% glucose, 1.5% acetate, 28 hours)-rep1	Cy5/Cy3	2014-05	Agilent	Producer strain vs WT or other producer strain	Strain optimized for L-valine production	Yes; PMID: 26453945
GSM5197669	∆aceE Evo4 (4% glucose, 1.5% acetate, 28 hours) vs. ∆aceE Evo3 (4% glucose, 1.5% acetate, 28 hours)-rep2	Cy5/Cy3	2014-05	Agilent	Producer strain vs WT or other producer strain	Strain optimized for L-valine production	Yes; PMID: 26453945
GSM5197670	∆aceE Evo4 (4% glucose, 1.5% acetate, 28 hours) vs. ∆aceE Evo3 (4% glucose, 1.5% acetate, 28 hours)-rep3	Cy3/Cy5	2014-05	Agilent	Producer strain vs WT or other producer strain	Strain optimized for L-valine production	Yes; PMID: 26453945
GSM5197671	∆aceE Evo5 (4% glucose, 1.5% acetate, 28 hours) vs. ∆aceE Evo3 (4% glucose, 1.5% acetate, 28 hours)-rep1	Cy5/Cy3	2014-05	Agilent	Producer strain vs WT or other producer strain	Strain optimized for L-valine production	Yes; PMID: 26453945
GSM5197672	∆aceE Evo5 (4% glucose, 1.5% acetate, 28 hours) vs. ∆aceE Evo3 (4% glucose, 1.5% acetate, 28 hours)-rep2	Cy5/Cy3	2014-05	Agilent	Producer strain vs WT or other producer strain	Strain optimized for L-valine production	Yes; PMID: 26453945
GSM5197673	∆aceE Evo5 (4% glucose, 1.5% acetate, 28 hours) vs. ∆aceE Evo3 (4% glucose, 1.5% acetate, 28 hours)-rep3	Cy3/Cy5	2014-05	Agilent	Producer strain vs WT or other producer strain	Strain optimized for L-valine production	Yes; PMID: 26453945
GSM5197674	∆aceE ureD-E188* (4% glucose, 1.5% acetate, growth phase) vs. ∆aceE (4% glucose, 1.5% acetate, growth phase)-rep1	Cy3/Cy5	2015-11	Agilent	Producer strain vs WT or other producer strain	Strain optimized for L-valine production	Yes; PMID: 26453945
GSM5197675	∆aceE ureD-E188* (4% glucose, 1.5% acetate, growth phase) vs. ∆aceE (4% glucose, 1.5% acetate, growth phase)-rep2	Cy3/Cy5	2015-11	Agilent	Producer strain vs WT or other producer strain	Strain optimized for L-valine production	Yes; PMID: 26453945
GSM5197676	∆aceE ureD-E188* (4% glucose, 1.5% acetate, growth phase) vs. ∆aceE (4% glucose, 1.5% acetate, growth phase)-rep3	Cy5/Cy3	2015-11	Agilent	Producer strain vs WT or other producer strain	Strain optimized for L-valine production	Yes; PMID: 26453945
GSM5197677	∆aceE ureD-E188* (4% glucose, 1.5% acetate, production phase) vs. ∆aceE (4% glucose, 1.5% acetate, production phase)-rep1	Cy5/Cy3	2016-12	Agilent	Producer strain vs WT or other producer strain	Strain optimized for L-valine production	Yes; PMID: 26453945
GSM5197678	∆aceE ureD-E188* (4% glucose, 1.5% acetate, production phase) vs. ∆aceE (4% glucose, 1.5% acetate, production phase)-rep2	Cy5/Cy3	2016-12	Agilent	Producer strain vs WT or other producer strain	Strain optimized for L-valine production	Yes; PMID: 26453945
GSM5197679	∆aceE ureD-E188* (4% glucose, 1.5% acetate, production phase) vs. ∆aceE (4% glucose, 1.5% acetate, production phase)-rep3	Cy3/Cy5	2016-12	Agilent	Producer strain vs WT or other producer strain	Strain optimized for L-valine production	Yes; PMID: 26453945
GSM5197680	∆aceE ∆pyc (4% glucose, 1.5% acetate) vs. ∆aceE (4% glucose, 1.5% acetate)-rep1	Cy3/Cy5	2018-10	Agilent	Deletion mutant vs. parental strain	Strain used to study the impact of perturbations of the intracellular CO2/HCO3 pool on growth and anaplerotic flux	Yes; PMID: 31358612	GSM3939045	31358612
GSM5197681	∆aceE ∆pyc (4% glucose, 1.5% acetate) vs. ∆aceE (4% glucose, 1.5% acetate)-rep2	Cy5/Cy3	2018-10	Agilent	Deletion mutant vs. parental strain	Strain used to study the impact of perturbations of the intracellular CO2/HCO3 pool on growth and anaplerotic flux	Yes; PMID: 31358612	GSM3939046	31358612
GSM5197682	∆aceE ∆pyc (4% glucose, 1.5% acetate) vs. ∆aceE (4% glucose, 1.5% acetate)-rep3	Cy3/Cy5	2018-10	Agilent	Deletion mutant vs. parental strain	Strain used to study the impact of perturbations of the intracellular CO2/HCO3 pool on growth and anaplerotic flux	Yes; PMID: 31358612	GSM3939047	31358612
GSM5197683	∆aceE ∆pyc (4% glucose, 1.5% acetate, 100 mM HCO3-, 7 hours) vs. ∆aceE ∆pyc (4% glucose, 1.5% acetate, 7 hours)-rep1	Cy5/Cy3	2016-12	Agilent	Deletion mutant vs. parental strain	Strain used to study the impact of perturbations of the intracellular CO2/HCO3 pool on growth and anaplerotic flux	Yes; PMID: 31358612
GSM5197684	∆aceE ∆pyc (4% glucose, 1.5% acetate, 100 mM HCO3-, 7 hours) vs. ∆aceE ∆pyc (4% glucose, 1.5% acetate, 7 hours)-rep2	Cy3/Cy5	2016-12	Agilent	Deletion mutant vs. parental strain	Strain used to study the impact of perturbations of the intracellular CO2/HCO3 pool on growth and anaplerotic flux	Yes; PMID: 31358612
GSM5197685	∆aceE ∆pyc (4% glucose, 1.5% acetate, 100 mM HCO3-, 13 hours) vs. ∆aceE ∆pyc (4% glucose, 1.5% acetate, 13 hours)-rep1	Cy3/Cy5	2016-12	Agilent	Deletion mutant vs. parental strain	Strain used to study the impact of perturbations of the intracellular CO2/HCO3 pool on growth and anaplerotic flux	Yes; PMID: 31358612
GSM5197686	∆aceE ∆pyc (4% glucose, 1.5% acetate, 100 mM HCO3-, 13 hours) vs. ∆aceE ∆pyc (4% glucose, 1.5% acetate, 13 hours)-rep2	Cy5/Cy3	2016-12	Agilent	Deletion mutant vs. parental strain	Strain used to study the impact of perturbations of the intracellular CO2/HCO3 pool on growth and anaplerotic flux	Yes; PMID: 31358612
GSM5197687	∆dtxR (100 µM FeSO4) vs. WT (100 µM FeSO4)-rep1	Cy5/Cy3	2005-08/2005-10	PCR	Deletion mutant vs. parental strain	master regulator of iron-dependent gene expression, diphtheria toxin repressor DtxR-family	Yes; PMID: 16585752, 16469103		16585752
GSM5197688	∆dtxR (100 µM FeSO4) vs. WT (100 µM FeSO4)-rep2	Cy3/Cy5	2005-08/2005-10	PCR	Deletion mutant vs. parental strain	master regulator of iron-dependent gene expression, diphtheria toxin repressor DtxR-family	Yes; PMID: 16585752, 16469103		16585752
GSM5197689	∆dtxR (100 µM FeSO4) vs. WT (100 µM FeSO4)-rep3	Cy5/Cy3	2005-08/2005-10	PCR	Deletion mutant vs. parental strain	master regulator of iron-dependent gene expression, diphtheria toxin repressor DtxR-family	Yes; PMID: 16585752, 16469103		16585752
GSM5197690	∆dtxR (1 µM FeSO4) vs. WT (1 µM FeSO4)-rep1	Cy5/Cy3	2005-08/2005-10	PCR	Deletion mutant vs. parental strain	master regulator of iron-dependent gene expression, diphtheria toxin repressor DtxR-family	Yes; PMID: 16585752, 16469103		16585752
GSM5197691	∆dtxR (1 µM FeSO4) vs. WT (1 µM FeSO4)-rep2	Cy3/Cy5	2005-08/2005-10	PCR	Deletion mutant vs. parental strain	master regulator of iron-dependent gene expression, diphtheria toxin repressor DtxR-family	Yes; PMID: 16585752, 16469103		16585752
GSM5197692	∆dtxR (1 µM FeSO4) vs. WT (1 µM FeSO4)-rep3	Cy5/Cy3	2005-08/2005-10	PCR	Deletion mutant vs. parental strain	master regulator of iron-dependent gene expression, diphtheria toxin repressor DtxR-family	Yes; PMID: 16585752, 16469103		16585752
GSM5197693	∆fruR (LB) vs. WT (LB)-rep1	Cy5/Cy3	2004-11/2005-01	PCR	Deletion mutant vs. parental strain	transcriptional regulator of sugar metabolism, presumably fructose responsive, DeoR-family	Yes; PMID: 18174145
GSM5197694	∆fruR (LB) vs. WT (LB)-rep2	Cy5/Cy3	2004-11/2005-01	PCR	Deletion mutant vs. parental strain	transcriptional regulator of sugar metabolism, presumably fructose responsive, DeoR-family	Yes; PMID: 18174145
GSM5197695	∆fruR (LB) vs. WT (LB)-rep3	Cy3/Cy5	2004-11/2005-01	PCR	Deletion mutant vs. parental strain	transcriptional regulator of sugar metabolism, presumably fructose responsive, DeoR-family	Yes; PMID: 18174145
GSM5197696	∆recA vs. WT-rep1	Cy5/Cy3	2013-11/2014-02	Agilent	Deletion mutant vs. parental strain	recombinase A	Yes; PMID: 7765733
GSM5197697	∆recA vs. WT-rep2	Cy5/Cy3	2013-11/2014-02	Agilent	Deletion mutant vs. parental strain	recombinase A	Yes; PMID: 7765733
GSM5197698	∆recA vs. WT-rep3	Cy3/Cy5	2013-11/2014-02	Agilent	Deletion mutant vs. parental strain	recombinase A	Yes; PMID: 7765733
GSM5197699	∆recA (0.6 µM mitomycin C) vs. WT (0.6 µM mitomycin C)-rep1	Cy5/Cy3	2014-02	Agilent	Deletion mutant vs. parental strain	recombinase A	Yes; PMID: 7765733
GSM5197700	∆recA (0.6 µM mitomycin C) vs. WT (0.6 µM mitomycin C)-rep2	Cy5/Cy3	2014-02	Agilent	Deletion mutant vs. parental strain	recombinase A	Yes; PMID: 7765733
GSM5197701	∆recA (0.6 µM mitomycin C) vs. WT (0.6 µM mitomycin C)-rep3	Cy3/Cy5	2014-02	Agilent	Deletion mutant vs. parental strain	recombinase A	Yes; PMID: 7765733
GSM5197702	∆cg2151 vs. WT-rep1	Cy3/Cy5	2011-11	Operon	Deletion mutant vs. parental strain	putative protein similar to phage shock protein A	No
GSM5197703	∆cg2151 vs. WT-rep2	Cy5/Cy3	2011-11	Operon	Deletion mutant vs. parental strain	putative protein similar to phage shock protein A	No
GSM5197704	∆cg2151 vs. WT-rep3	Cy5/Cy3	2011-11	Operon	Deletion mutant vs. parental strain	putative protein similar to phage shock protein A	No
GSM5197705	∆clgR vs. WT Operon-Oligo-rep1	Cy5/Cy3	2009-01	Operon	Deletion mutant vs. parental strain	transcriptional regulator, HTH_3-family, regulates genes involved in proteolysis and DNA repair	Yes; PMID: 15049827
GSM5197706	∆clgR vs. WT Operon-Oligo-rep2	Cy5/Cy5	2009-01	Operon	Deletion mutant vs. parental strain	transcriptional regulator, HTH_3-family, regulates genes involved in proteolysis and DNA repair	Yes; PMID: 15049827
GSM5197707	∆clgR vs. WT Operon-Oligo-rep3	Cy3/Cy5	2009-01	Operon	Deletion mutant vs. parental strain	transcriptional regulator, HTH_3-family, regulates genes involved in proteolysis and DNA repair	Yes; PMID: 15049827
GSM5197708	∆clgR (10 µM CdS) vs. WT (10 µM CdS)-rep1	Cy5/Cy3	2009-11	Operon	Deletion mutant vs. parental strain	transcriptional regulator, HTH_3-family, regulates genes involved in proteolysis and DNA repair	Yes; PMID: 15049827
GSM5197709	∆clgR (10 µM CdS) vs. WT (10 µM CdS)-rep2	Cy3/Cy5	2009-11	Operon	Deletion mutant vs. parental strain	transcriptional regulator, HTH_3-family, regulates genes involved in proteolysis and DNA repair	Yes; PMID: 15049827
GSM5197710	∆chrSA (2.5 µM haemin) vs. WT (2.5 µM haemin)-rep1	Cy5/Cy3	2012-02	Operon	Deletion mutant vs. parental strain	Two-component system chrSA	Yes; PMID: 23038807	GSM916161	23038807
GSM5197711	∆chrSA (2.5 µM haemin) vs. WT (2.5 µM haemin)-rep2	Cy5/Cy3	2012-02	Operon	Deletion mutant vs. parental strain	Two-component system chrSA	Yes; PMID: 23038807	GSM916162	23038807
GSM5197712	∆chrSA (2.5 µM haemin) vs. WT (2.5 µM haemin)-rep3	Cy3/Cy5	2012-02	Operon	Deletion mutant vs. parental strain	Two-component system chrSA	Yes; PMID: 23038807	GSM916163	23038807
GSM5197713	∆chrSA (5 µM haemin) vs. WT (5 µM haemin)-rep1	Cy5/Cy3	2011-05/2011-07	Operon	Deletion mutant vs. parental strain	Two-component system chrSA	Yes; PMID: 23038807
GSM5197714	∆chrSA (5 µM haemin) vs. WT (5 µM haemin)-rep2	Cy5/Cy3	2011-05/2011-07	Operon	Deletion mutant vs. parental strain	Two-component system chrSA	Yes; PMID: 23038807
GSM5197715	∆chrSA (5 µM haemin) vs. WT (5 µM haemin)-rep3	Cy3/Cy5	2011-05/2011-07	Operon	Deletion mutant vs. parental strain	Two-component system chrSA	Yes; PMID: 23038807
GSM5197716	∆chrSA (2.5 µM FeSO4) vs. WT (2.5 µM FeSO4)-rep1	Cy5/Cy3	2012-02	Operon	Deletion mutant vs. parental strain	Two-component system chrSA	Yes; PMID: 23038807	GSM916158	23038807
GSM5197717	∆chrSA (2.5 µM FeSO4) vs. WT (2.5 µM FeSO4)-rep2	Cy5/Cy3	2012-02	Operon	Deletion mutant vs. parental strain	Two-component system chrSA	Yes; PMID: 23038807	GSM916159	23038807
GSM5197718	∆chrSA (2.5 µM FeSO4) vs. WT (2.5 µM FeSO4)-rep3	Cy3/Cy5	2012-02	Operon	Deletion mutant vs. parental strain	Two-component system chrSA	Yes; PMID: 23038807	GSM916160	23038807
GSM5197719	∆chrSA (2.5 µM haemin) vs. ∆chrSA (2.5 µM FeSO4)-rep1	Cy5/Cy3	2012-01/2012-02	Operon	Deletion mutant vs. parental strain	Two-component system chrSA	Yes; PMID: 23038807
GSM5197720	∆chrSA (2.5 µM haemin) vs. ∆chrSA (2.5 µM FeSO4)-rep2	Cy5/Cy3	2012-01/2012-02	Operon	Deletion mutant vs. parental strain	Two-component system chrSA	Yes; PMID: 23038807
GSM5197721	∆chrSA (2.5 µM haemin) vs. ∆chrSA (2.5 µM FeSO4)-rep3	Cy3/Cy5	2012-01/2012-02	Operon	Deletion mutant vs. parental strain	Two-component system chrSA	Yes; PMID: 23038807
GSM5197722	∆chrSA (2.5 µM haemin) vs. ∆chrSA (2.5 µM FeSO4)-rep4	Cy5/Cy3	2012-01/2012-02	Operon	Deletion mutant vs. parental strain	Two-component system chrSA	Yes; PMID: 23038807
GSM5197723	∆chrSA ∆hrrSA (2.5 µM haemin) vs. WT (2.5 µM haemin)-rep1	Cy5/Cy3	2012-08/201211	Agilent	Deletion mutant vs. parental strain	Two-component systems chrSA and hrrSA	No
GSM5197724	∆chrSA ∆hrrSA (2.5 µM haemin) vs. WT (2.5 µM haemin)-rep2	Cy5/Cy3	2012-08/201211	Agilent	Deletion mutant vs. parental strain	Two-component systems chrSA and hrrSA	No
GSM5197725	∆chrSA ∆hrrSA (2.5 µM haemin) vs. WT (2.5 µM haemin)-rep3	Cy5/Cy3	2012-08/201211	Agilent	Deletion mutant vs. parental strain	Two-component systems chrSA and hrrSA	No
GSM5197726	∆chrSA ∆hrrSA (2.5 µM haemin) vs. WT (2.5 µM haemin)-rep4	Cy3/Cy5	2012-08/201211	Agilent	Deletion mutant vs. parental strain	Two-component systems chrSA and hrrSA	No
GSM5197727	∆chrSA ∆hrrSA (2.5 µM FeSO4) vs. WT (2.5 µM FeSO4)-rep1	Cy5/Cy3	2012-08/2012-11	Agilent	Deletion mutant vs. parental strain	Two-component systems chrSA and hrrSA	No
GSM5197728	∆chrSA ∆hrrSA (2.5 µM FeSO4) vs. WT (2.5 µM FeSO4)-rep2	Cy5/Cy3	2012-08/2012-11	Agilent	Deletion mutant vs. parental strain	Two-component systems chrSA and hrrSA	No
GSM5197729	∆chrSA ∆hrrSA (2.5 µM FeSO4) vs. WT (2.5 µM FeSO4)-rep3	Cy5/Cy3	2012-08/2012-11	Agilent	Deletion mutant vs. parental strain	Two-component systems chrSA and hrrSA	No
GSM5197730	∆chrSA ∆hrrSA (2.5 µM FeSO4) vs. WT (2.5 µM FeSO4)-rep4	Cy3/Cy5	2012-08/2012-11	Agilent	Deletion mutant vs. parental strain	Two-component systems chrSA and hrrSA	No
GSM5197731	∆pcrCAB vs. WT-rep1	Cy5/Cy3	2009-02	Operon	Deletion mutant vs. parental strain	putative ABC transport system	No
GSM5197732	∆pcrCAB vs. WT-rep2	Cy5/Cy3	2009-02	Operon	Deletion mutant vs. parental strain	putative ABC transport system	No
GSM5197733	∆pcrCAB vs. WT-rep3	Cy3/Cy5	2009-02	Operon	Deletion mutant vs. parental strain	putative ABC transport system	No
GSM5197734	∆lldR (100 mM ribose) vs. WT (100 mM ribose)-rep1	Cy5/Cy3	2006-01	PCR	Deletion mutant vs. parental strain	repressor of the cg3226-lldD lactate operon, GntR-family	Yes; PMID: 18039772, 18988622
GSM5197735	∆lldR (100 mM ribose) vs. WT (100 mM ribose)-rep2	Cy3/Cy5	2006-01	PCR	Deletion mutant vs. parental strain	repressor of the cg3226-lldD lactate operon, GntR-family	Yes; PMID: 18039772, 18988622
GSM5197736	∆hrrSA (2.5 µM haemin) vs. WT (2.5 µM haemin) Operon-Oligo-rep1	Cy5/Cy3	2009-10/2009-12	Operon	Deletion mutant vs. parental strain	Two-component system hrrSA	Yes; PMID: 21217007
GSM5197737	∆hrrSA (2.5 µM haemin) vs. WT (2.5 µM haemin) Operon-Oligo-rep2	Cy3/Cy5	2009-10/2009-12	Operon	Deletion mutant vs. parental strain	Two-component system hrrSA	Yes; PMID: 21217007
GSM5197738	∆hrrSA (2.5 µM haemin) vs. WT (2.5 µM haemin) PCR product-rep1	Cy5/Cy3	2006-07/2006-08	PCR	Deletion mutant vs. parental strain	Two-component system hrrSA	Yes; PMID: 21217007
GSM5197739	∆hrrSA (2.5 µM haemin) vs. WT (2.5 µM haemin) PCR product-rep2	Cy3/Cy5	2006-07/2006-08	PCR	Deletion mutant vs. parental strain	Two-component system hrrSA	Yes; PMID: 21217007
GSM5197740	∆hrrSA (1 µM FeSO4) vs. WT (1 µM FeSO4)-rep1	Cy3/Cy5	2006-07/2006/08	PCR	Deletion mutant vs. parental strain	Two-component system hrrSA	Yes; PMID: 21217007
GSM5197741	∆hrrSA (1 µM FeSO4) vs. WT (1 µM FeSO4)-rep2	Cy3/Cy5	2006-07/2006/08	PCR	Deletion mutant vs. parental strain	Two-component system hrrSA	Yes; PMID: 21217007
GSM5197742	∆hrrA (2.5 µM FeSO4) vs. WT (2.5 µM FeSO4)-rep1	Cy5/Cy3	2010-02	Operon	Deletion mutant vs. parental strain	Two-component system hrrSA	Yes; PMID: 21217007	GSM641542	21217007
GSM5197743	∆hrrA (2.5 µM FeSO4) vs. WT (2.5 µM FeSO4)-rep2	Cy5/Cy3	2010-02	Operon	Deletion mutant vs. parental strain	Two-component system hrrSA	Yes; PMID: 21217007	GSM641543	21217007
GSM5197744	∆hrrA (2.5 µM FeSO4) vs. WT (2.5 µM FeSO4)-rep3	Cy3/Cy5	2010-02	Operon	Deletion mutant vs. parental strain	Two-component system hrrSA	Yes; PMID: 21217007	GSM641544	21217007
GSM5197745	∆hrrA (2.5 µM haemin) vs. WT (2.5 µM haemin)-rep1	Cy5/Cy3	2010-01/2010-02	Operon	Deletion mutant vs. parental strain	Two-component system hrrSA	Yes; PMID: 21217007	GSM641545	21217007
GSM5197746	∆hrrA (2.5 µM haemin) vs. WT (2.5 µM haemin)-rep2	Cy5/Cy3	2010-01/2010-02	Operon	Deletion mutant vs. parental strain	Two-component system hrrSA	Yes; PMID: 21217007	GSM641546	21217007
GSM5197747	∆hrrA (2.5 µM haemin) vs. WT (2.5 µM haemin)-rep3	Cy3/Cy5	2010-01/2010-02	Operon	Deletion mutant vs. parental strain	Two-component system hrrSA	Yes; PMID: 21217007	GSM641547	21217007
GSM5197748	∆qcrA vs. ∆tatAC-rep1	Cy5/Cy3	2010-08/2010-09	Operon	Deletion mutant vs. parental strain	cytochrome bc1 complex, Rieske iron-sulfur protein	No
GSM5197749	∆qcrA vs. ∆tatAC-rep2	Cy3/Cy5	2010-08/2010-09	Operon	Deletion mutant vs. parental strain	cytochrome bc1 complex, Rieske iron-sulfur protein	No
GSM5197750	∆qcrA vs. ∆tatAC-rep3	Cy5/Cy3	2010-08/2010-09	Operon	Deletion mutant vs. parental strain	cytochrome bc1 complex, Rieske iron-sulfur protein	No
GSM5197751	∆surf1 vs. WT-rep1	Cy5/Cy3	2017-03	Agilent	Deletion mutant vs. parental strain	assembly factor of the cytochrome bc1-aa3 supercomplex	Yes; PMID: 31226315	GSM3517977	31226315
GSM5197752	∆surf1 vs. WT-rep2	Cy5/Cy3	2017-03	Agilent	Deletion mutant vs. parental strain	assembly factor of the cytochrome bc1-aa3 supercomplex	Yes; PMID: 31226315	GSM3517978	31226315
GSM5197753	∆surf1 vs. WT-rep3	Cy3/Cy5	2017-03	Agilent	Deletion mutant vs. parental strain	assembly factor of the cytochrome bc1-aa3 supercomplex	Yes; PMID: 31226315	GSM3517979	31226315
GSM5197754	∆surf1 vs. WT-rep4	Cy5/Cy3	2017-03	Agilent	Deletion mutant vs. parental strain	assembly factor of the cytochrome bc1-aa3 supercomplex	Yes; PMID: 31226315	GSM3517980	31226315
GSM5197755	∆ctiP vs. WT-rep1	Cy5/Cy3	2012-11	Agilent	Deletion mutant vs. parental strain	involved in the biogenesis of cytochrome aa3 oxidase and the cytochrome bc1–aa3 supercomplex and in copper import	Yes; PMID: 30154248	GSM3303967	30154248
GSM5197756	∆ctiP vs. WT-rep2	Cy5/Cy3	2012-11	Agilent	Deletion mutant vs. parental strain	involved in the biogenesis of cytochrome aa3 oxidase and the cytochrome bc1–aa3 supercomplex and in copper import	Yes; PMID: 30154248	GSM3303968	30154248
GSM5197757	∆ctiP vs. WT-rep3	Cy3/Cy5	2012-11	Agilent	Deletion mutant vs. parental strain	involved in the biogenesis of cytochrome aa3 oxidase and the cytochrome bc1–aa3 supercomplex and in copper import	Yes; PMID: 30154248	GSM3303969	30154248
GSM5197758	∆phoB ∆phoD ∆phoC (w/o phosphate) vs. WT (w/o phosphate)-rep1	Cy5/Cy3	2009-06	Operon	Deletion mutant vs. parental strain	phoB, phoD: alkaline phosphatase, phoC: putative secreted phosphoesterase	No
GSM5197759	∆phoB ∆phoD ∆phoC (w/o phosphate) vs. WT (w/o phosphate)-rep2	Cy5/Cy3	2009-06	Operon	Deletion mutant vs. parental strain	phoB, phoD: alkaline phosphatase, phoC: putative secreted phosphoesterase	No
GSM5197760	∆phoB ∆phoD ∆phoC (w/o phosphate) vs. WT (w/o phosphate)-rep3	Cy3/Cy5	2009-06	Operon	Deletion mutant vs. parental strain	phoB, phoD: alkaline phosphatase, phoC: putative secreted phosphoesterase	No
GSM5197761	∆phoB ∆phoD ∆phoC (w/o phosphate) vs. ∆phoB ∆phoD ∆phoC-rep1	Cy5/Cy3	2009-06	Operon	Deletion mutant vs. parental strain	phoB, phoD: alkaline phosphatase, phoC: putative secreted phosphoesterase	No
GSM5197762	∆phoB ∆phoD ∆phoC (w/o phosphate) vs. ∆phoB ∆phoD ∆phoC-rep2	Cy5/Cy3	2009-06	Operon	Deletion mutant vs. parental strain	phoB, phoD: alkaline phosphatase, phoC: putative secreted phosphoesterase	No
GSM5197763	∆phoB ∆phoD ∆phoC (w/o phosphate) vs. ∆phoB ∆phoD ∆phoC-rep3	Cy3/Cy5	2009-06	Operon	Deletion mutant vs. parental strain	phoB, phoD: alkaline phosphatase, phoC: putative secreted phosphoesterase	No
GSM5197764	∆fasR vs. WT-rep1	Cy5/Cy3	2007-09/2007-12	Operon	Deletion mutant vs. parental strain	regulator involved in control of cellular fatty acid synthesis, TetR-family	Yes; PMID: 20923423, 25449109		20923423
GSM5197765	∆fasR vs. WT-rep2	Cy5/Cy3	2007-09/2007-12	Operon	Deletion mutant vs. parental strain	regulator involved in control of cellular fatty acid synthesis, TetR-family	Yes; PMID: 20923423, 25449109		20923423
GSM5197766	∆fasR vs. WT-rep3	Cy3/Cy5	2007-09/2007-12	Operon	Deletion mutant vs. parental strain	regulator involved in control of cellular fatty acid synthesis, TetR-family	Yes; PMID: 20923423, 25449109		20923423
GSM5197767	∆cg2750 vs. WT-rep1	Cy5/Cy3	2018-10	Agilent	Deletion mutant vs. parental strain	putative membrane protein, conserved	No
GSM5197768	∆cg2750 vs. WT-rep2	Cy5/Cy3	2018-10	Agilent	Deletion mutant vs. parental strain	putative membrane protein, conserved	No
GSM5197769	∆cg2750 vs. WT-rep3	Cy3/Cy5	2018-10	Agilent	Deletion mutant vs. parental strain	putative membrane protein, conserved	No
GSM5197770	∆cpdA pEKEx2 vs. WT pEKEx2-rep1	Cy5/Cy3	2015-08	Agilent	Deletion mutant vs. parental strain	cAMP phosphodiesterase	Yes; PMID: 27862445	GSM2140564	27862445
GSM5197771	∆cpdA pEKEx2 vs. WT pEKEx2-rep2	Cy5/Cy3	2015-08	Agilent	Deletion mutant vs. parental strain	cAMP phosphodiesterase	Yes; PMID: 27862445	GSM2140565	27862445
GSM5197772	∆cpdA pEKEx2 vs. WT pEKEx2-rep3	Cy3/Cy5	2015-08	Agilent	Deletion mutant vs. parental strain	cAMP phosphodiesterase	Yes; PMID: 27862445	GSM2140566	27862445
GSM5197773	∆ctaD vs. WT-rep1	Cy5/Cy3	2010-01	Operon	Deletion mutant vs. parental strain	cytochrome aa3 oxidase, subunit 1	Yes; PMID: 11382224
GSM5197774	∆ctaD vs. WT-rep2	Cy5/Cy3	2010-01	Operon	Deletion mutant vs. parental strain	cytochrome aa3 oxidase, subunit 1	Yes; PMID: 11382224
GSM5197775	∆ctaD vs. WT-rep3	Cy3/Cy5	2010-01	Operon	Deletion mutant vs. parental strain	cytochrome aa3 oxidase, subunit 1	Yes; PMID: 11382224
GSM5197776	∆cg2784 (w/o MnSO4) vs. WT (w/o MnSO4)-rep1	Cy3/Cy5	2014-08	Agilent	Deletion mutant vs. parental strain	putative metal-dependent transcriptional regulator, DtxR-family	No
GSM5197777	∆cg2784 (w/o MnSO4) vs. WT (w/o MnSO4)-rep2	Cy5/Cy3	2014-08	Agilent	Deletion mutant vs. parental strain	putative metal-dependent transcriptional regulator, DtxR-family	No
GSM5197778	∆ramA (100 mM lactate) vs. ∆ramA (100 mM glucose)-rep1	Cy5/Cy3	2007-04/2007-05/2007-08/2007-08	Operon	Deletion mutant vs. parental strain	transcriptional regulator, acetate metabolism, LuxR-family	Yes; PMID: 16547043, 17183211
GSM5197779	∆ramA (100 mM lactate) vs. ∆ramA (100 mM glucose)-rep2	Cy3/Cy5	2007-04/2007-05/2007-08/2007-08	Operon	Deletion mutant vs. parental strain	transcriptional regulator, acetate metabolism, LuxR-family	Yes; PMID: 16547043, 17183211
GSM5197780	∆ramA (100 mM lactate) vs. ∆ramA (100 mM glucose)-rep3	Cy3/Cy5	2007-04/2007-05/2007-08/2007-08	Operon	Deletion mutant vs. parental strain	transcriptional regulator, acetate metabolism, LuxR-family	Yes; PMID: 16547043, 17183211
GSM5197781	∆cg2842 vs. WT-rep1	Cy5/Cy3	2009-07/2009-08	Operon	Deletion mutant vs. parental strain	phosphate uptake regulator	No
GSM5197782	∆cg2842 vs. WT-rep2	Cy5/Cy3	2009-07/2009-08	Operon	Deletion mutant vs. parental strain	phosphate uptake regulator	No
GSM5197783	∆cg2842 vs. WT-rep3	Cy5/Cy3	2009-07/2009-08	Operon	Deletion mutant vs. parental strain	phosphate uptake regulator	No
GSM5197784	∆cg2842 vs. WT-rep4	Cy3/Cy5	2009-07/2009-08	Operon	Deletion mutant vs. parental strain	phosphate uptake regulator	No
GSM5197785	∆ipsA vs. WT-rep1	Cy5/Cy3	2012-09	Agilent	Deletion mutant vs. parental strain	Inositol-phosphate-synthase activator, LacI-family	Yes; PMID: 24377418	GSM1215809	24377418
GSM5197786	∆ipsA vs. WT-rep2	Cy5/Cy5	2012-09	Agilent	Deletion mutant vs. parental strain	Inositol-phosphate-synthase activator, LacI-family	Yes; PMID: 24377418	GSM1215810	24377418
GSM5197787	∆ipsA vs. WT-rep3	Cy3/Cy5	2012-09	Agilent	Deletion mutant vs. parental strain	Inositol-phosphate-synthase activator, LacI-family	Yes; PMID: 24377418	GSM1215811	24377418
GSM5197788	∆cgtSR5 vs. WT-rep1	Cy5/Cy3	2007-05/2007-07/2007-09/2008-07/2008-11	Operon	Deletion mutant vs. parental strain	Two-component system cgtSR5	No
GSM5197789	∆cgtSR5 vs. WT-rep2	Cy5/Cy3	2007-05/2007-07/2007-09/2008-07/2008-11	Operon	Deletion mutant vs. parental strain	Two-component system cgtSR5	No
GSM5197790	∆cgtSR5 vs. WT-rep3	Cy5/Cy3	2007-05/2007-07/2007-09/2008-07/2008-11	Operon	Deletion mutant vs. parental strain	Two-component system cgtSR5	No
GSM5197791	∆cgtSR5 vs. WT-rep4	Cy3/Cy5	2007-05/2007-07/2007-09/2008-07/2008-11	Operon	Deletion mutant vs. parental strain	Two-component system cgtSR5	No
GSM5197792	∆cgtSR5 vs. WT-rep5	Cy3/Cy5	2007-05/2007-07/2007-09/2008-07/2008-11	Operon	Deletion mutant vs. parental strain	Two-component system cgtSR5	No
GSM5197793	∆cgtSR5 vs. WT-rep6	Cy3/Cy5	2007-05/2007-07/2007-09/2008-07/2008-11	Operon	Deletion mutant vs. parental strain	Two-component system cgtSR5	No
GSM5197794	∆cgtSR5 vs. WT-rep7	Cy3/Cy5	2007-05/2007-07/2007-09/2008-07/2008-11	Operon	Deletion mutant vs. parental strain	Two-component system cgtSR5	No
GSM5197795	∆cgtSR5 (OD 20) vs. WT (OD 20)-rep1	Cy5/Cy3	2009-08	Operon	Deletion mutant vs. parental strain	Two-component system cgtSR5	No
GSM5197796	∆cgtSR5 (OD 20) vs. WT (OD 20)-rep2	Cy5/Cy3	2009-08	Operon	Deletion mutant vs. parental strain	Two-component system cgtSR5	No
GSM5197797	∆cgtSR5 (OD 20) vs. WT (OD 20)-rep3	Cy3/Cy5	2009-08	Operon	Deletion mutant vs. parental strain	Two-component system cgtSR5	No
GSM5197798	∆cgtSR5 (OD 20) vs. WT (OD 20)-rep4	Cy3/Cy5	2009-08	Operon	Deletion mutant vs. parental strain	Two-component system cgtSR5	No
GSM5197799	∆cgtSR5 (w/o CuSO4, OD 20) vs. WT (w/o CuSO4, OD 20)-rep1	Cy5/Cy3	2009-08	Operon	Deletion mutant vs. parental strain	Two-component system cgtSR5	No
GSM5197800	∆cgtSR5 (w/o CuSO4, OD 20) vs. WT (w/o CuSO4, OD 20)-rep2	Cy5/Cy3	2009-08	Operon	Deletion mutant vs. parental strain	Two-component system cgtSR5	No
GSM5197801	∆cgtSR5 (w/o CuSO4, OD 20) vs. WT (w/o CuSO4, OD 20)-rep3	Cy3/Cy5	2009-08	Operon	Deletion mutant vs. parental strain	Two-component system cgtSR5	No
GSM5197802	∆cgtSR5 (w/o CuSO4, OD 20) vs. WT (w/o CuSO4, OD 20)-rep4	Cy3/Cy5	2009-08	Operon	Deletion mutant vs. parental strain	Two-component system cgtSR5	No
GSM5197803	∆cgtSR5 (20 µM CuSO4) vs. WT (20 µM CuSO4)-rep1	Cy5/Cy3	2007-11/2008-01/2008-11	Operon	Deletion mutant vs. parental strain	Two-component system cgtSR5	No
GSM5197804	∆cgtSR5 (20 µM CuSO4) vs. WT (20 µM CuSO4)-rep2	Cy5/Cy3	2007-11/2008-01/2008-11	Operon	Deletion mutant vs. parental strain	Two-component system cgtSR5	No
GSM5197805	∆cgtSR5 (20 µM CuSO4) vs. WT (20 µM CuSO4)-rep3	Cy3/Cy5	2007-11/2008-01/2008-11	Operon	Deletion mutant vs. parental strain	Two-component system cgtSR5	No
GSM5197806	∆cgtSR5 (20 µM CuSO4) vs. WT (20 µM CuSO4)-rep4	Cy5/Cy3	2007-11/2008-01/2008-11	Operon	Deletion mutant vs. parental strain	Two-component system cgtSR5	No
GSM5197807	∆cgtSR5 (20 µM CuSO4) vs. WT (20 µM CuSO4)-rep5	Cy5/Cy3	2007-11/2008-01/2008-11	Operon	Deletion mutant vs. parental strain	Two-component system cgtSR5	No
GSM5197808	∆cgtSR5 (w/o CuSO4, OD 20) vs. ∆cgtSR5 (OD 20)-rep1	Cy5/Cy3	2009-09	Operon	Deletion mutant vs. parental strain	Two-component system cgtSR5	No
GSM5197809	∆cgtSR5 (w/o CuSO4, OD 20) vs. ∆cgtSR5 (OD 20)-rep2	Cy5/Cy3	2009-09	Operon	Deletion mutant vs. parental strain	Two-component system cgtSR5	No
GSM5197810	∆cgtSR5 (w/o CuSO4, OD 20) vs. ∆cgtSR5 (OD 20)-rep3	Cy3/Cy5	2009-09	Operon	Deletion mutant vs. parental strain	Two-component system cgtSR5	No
GSM5197811	∆cgtSR5 (w/o CuSO4, OD 20) vs. ∆cgtSR5 (OD 20)-rep4	Cy3/Cy5	2009-09	Operon	Deletion mutant vs. parental strain	Two-component system cgtSR5	No
GSM5197812	WT pEKEx2-cgtR5 vs. WT pEKEx2-rep1	Cy5/Cy3	2011-10/2011-11/2012-01	Operon	Plasmid-based gene overexpression in parental strain vs parental strain with empty vector control	Plasmid-based overexpression of homologous gene; two-component response regulator cgtR5	No
GSM5197813	WT pEKEx2-cgtR5 vs. WT pEKEx2-rep2	Cy5/Cy3	2011-10/2011-11/2012-01	Operon	Plasmid-based gene overexpression in parental strain vs parental strain with empty vector control	Plasmid-based overexpression of homologous gene; two-component response regulator cgtR5	No
GSM5197814	WT pEKEx2-cgtR5 vs. WT pEKEx2-rep3	Cy3/Cy5	2011-10/2011-11/2012-01	Operon	Plasmid-based gene overexpression in parental strain vs parental strain with empty vector control	Plasmid-based overexpression of homologous gene; two-component response regulator cgtR5	No
GSM5197815	WT pEKEx2-cgtR5 vs. WT pEKEx2-rep4	Cy5/Cy3	2011-10/2011-11/2012-01	Operon	Plasmid-based gene overexpression in parental strain vs parental strain with empty vector control	Plasmid-based overexpression of homologous gene; two-component response regulator cgtR5	No
GSM5197816	∆copSR vs. WT-rep1	Cy5/Cy3	2007-05	Operon	Deletion mutant vs. parental strain	Two-component system copSR	Yes; PMID: 21799779
GSM5197817	∆copSR vs. WT-rep2	Cy5/Cy3	2007-05	Operon	Deletion mutant vs. parental strain	Two-component system copSR	Yes; PMID: 21799779
GSM5197818	∆copSR vs. WT-rep3	Cy3/Cy5	2007-05	Operon	Deletion mutant vs. parental strain	Two-component system copSR	Yes; PMID: 21799779
GSM5197819	∆copSR (20 µM CuSO4) vs. WT (20 uM CuSO4)-rep1	Cy5/Cy3	2007-07/2008-09	Operon	Deletion mutant vs. parental strain	Two-component system copSR	Yes; PMID: 21799779	GSM679580	21799779
GSM5197820	∆copSR (20 µM CuSO4) vs. WT (20 uM CuSO4)-rep2	Cy5/Cy3	2007-07/2008-09	Operon	Deletion mutant vs. parental strain	Two-component system copSR	Yes; PMID: 21799779	GSM679582	21799779
GSM5197821	∆copSR (20 µM CuSO4) vs. WT (20 uM CuSO4)-rep3	Cy5/Cy3	2007-07/2008-09	Operon	Deletion mutant vs. parental strain	Two-component system copSR	Yes; PMID: 21799779	GSM679584	21799779
GSM5197822	∆copSR (20 µM CuSO4) vs. WT (20 uM CuSO4)-rep4	Cy5/Cy3	2007-07/2008-09	Operon	Deletion mutant vs. parental strain	Two-component system copSR	Yes; PMID: 21799779	GSM679586	21799779
GSM5197823	∆copSR (20 µM CuSO4) vs. WT (20 uM CuSO4)-rep5	Cy3/Cy5	2007-07/2008-09	Operon	Deletion mutant vs. parental strain	Two-component system copSR	Yes; PMID: 21799779	GSM679588	21799779
GSM5197824	∆cgtSR5 ∆copSR vs. WT-rep1	Cy5/Cy3	2008-11	Operon	Deletion mutant vs. parental strain	Two-component systems cgtSR5 and copSR	No
GSM5197825	∆cgtSR5 ∆copSR vs. WT-rep2	Cy3/Cy3	2008-11	Operon	Deletion mutant vs. parental strain	Two-component systems cgtSR5 and copSR	No
GSM5197826	∆cgtSR5 ∆copSR vs. WT-rep3	Cy5/Cy5	2008-11	Operon	Deletion mutant vs. parental strain	Two-component systems cgtSR5 and copSR	No
GSM5197827	∆cgtSR5 ∆copSR (20 µM CuSO4) vs. WT (20 uM CuSO4)-rep1	Cy5/Cy3	2008-01/2008-11	Operon	Deletion mutant vs. parental strain	Two-component systems cgtSR5 and copSR	No
GSM5197828	∆cgtSR5 ∆copSR (20 µM CuSO4) vs. WT (20 uM CuSO4)-rep2	Cy5/Cy3	2008-01/2008-11	Operon	Deletion mutant vs. parental strain	Two-component systems cgtSR5 and copSR	No
GSM5197829	∆cgtSR5 ∆copSR (20 µM CuSO4) vs. WT (20 uM CuSO4)-rep3	Cy3/Cy5	2008-01/2008-11	Operon	Deletion mutant vs. parental strain	Two-component systems cgtSR5 and copSR	No
GSM5197830	∆glnX (K23-1, 4% glucose) vs. WT (4% glucose)-rep1	Cy5/Cy3	2010-07/2010-12	Operon	Deletion mutant vs. parental strain	glutamine uptake or metabolism	No
GSM5197831	∆glnX (K23-1, 4% glucose) vs. WT (4% glucose)-rep2	Cy5/Cy3	2010-07/2010-12	Operon	Deletion mutant vs. parental strain	glutamine uptake or metabolism	No
GSM5197832	∆glnX (K23-1, 4% glucose) vs. WT (4% glucose)-rep3	Cy3/Cy5	2010-07/2010-12	Operon	Deletion mutant vs. parental strain	glutamine uptake or metabolism	No
GSM5197833	∆glnX (K23-1, 100 mM glutamine) vs. WT (100 mM glutamine)-rep1	Cy5/Cy3	2010-09/2011-02	Operon	Deletion mutant vs. parental strain	glutamine uptake or metabolism	No
GSM5197834	∆glnX (K23-1, 100 mM glutamine) vs. WT (100 mM glutamine)-rep2	Cy5/Cy3	2010-09/2011-02	Operon	Deletion mutant vs. parental strain	glutamine uptake or metabolism	No
GSM5197835	∆glnX (K23-1, 100 mM glutamine) vs. WT (100 mM glutamine)-rep3	Cy3/Cy5	2010-09/2011-02	Operon	Deletion mutant vs. parental strain	glutamine uptake or metabolism	No
GSM5197836	∆lcpB vs. WT-rep1	Cy5/Cy3	2013-10/2013-11	Agilent	Deletion mutant vs. parental strain	similar to cg0847, might be involved in cell wall biogenesis	Yes; PMID: 27551018
GSM5197837	∆lcpB vs. WT-rep2	Cy5/Cy3	2013-10/2013-11	Agilent	Deletion mutant vs. parental strain	similar to cg0847, might be involved in cell wall biogenesis	Yes; PMID: 27551018
GSM5197838	∆lcpB vs. WT-rep3	Cy5/Cy3	2013-10/2013-11	Agilent	Deletion mutant vs. parental strain	similar to cg0847, might be involved in cell wall biogenesis	Yes; PMID: 27551018
GSM5197839	∆lcpB vs. WT-rep4	Cy3/Cy5	2013-10/2013-11	Agilent	Deletion mutant vs. parental strain	similar to cg0847, might be involved in cell wall biogenesis	Yes; PMID: 27551018
GSM5197840	∆malR vs. WT-rep1	Cy5/Cy3	2017-04/2017-05	Agilent	Deletion mutant vs. parental strain	transcriptional regulator, repressor of the malic enzyme gene malE, MarR-family	Yes; PMID: 22261175
GSM5197841	∆malR vs. WT-rep2	Cy3/Cy3	2017-04/2017-05	Agilent	Deletion mutant vs. parental strain	transcriptional regulator, repressor of the malic enzyme gene malE, MarR-family	Yes; PMID: 22261175
GSM5197842	∆malR vs. WT-rep3	Cy5/Cy5	2017-04/2017-05	Agilent	Deletion mutant vs. parental strain	transcriptional regulator, repressor of the malic enzyme gene malE, MarR-family	Yes; PMID: 22261175
GSM5197843	∆6C (CGXII, 4% glucose) vs. WT (CGXII, 4% glucose) Agilent-Oligo-rep1	Cy5/Cy3	2014-04	Agilent	Deletion mutant vs. parental strain	Small RNA 6C	Yes; PMID: 27362471
GSM5197844	∆6C (CGXII, 4% glucose) vs. WT (CGXII, 4% glucose) Agilent-Oligo-rep2	Cy3/Cy5	2014-04	Agilent	Deletion mutant vs. parental strain	Small RNA 6C	Yes; PMID: 27362471
GSM5197845	∆6C (CGXII, 4% glucose) vs. WT (CGXII, 4% glucose) GPL15451-rep1	Cy5/Cy3	2010-06/2010-07	Operon	Deletion mutant vs. parental strain	Small RNA 6C	Yes; PMID: 27362471
GSM5197846	∆6C (CGXII, 4% glucose) vs. WT (CGXII, 4% glucose) GPL15451-rep2	Cy5/Cy3	2010-06/2010-07	Operon	Deletion mutant vs. parental strain	Small RNA 6C	Yes; PMID: 27362471
GSM5197847	∆6C (CGXII, 4% glucose) vs. WT (CGXII, 4% glucose) GPL15451-rep3	Cy3/Cy5	2010-06/2010-07	Operon	Deletion mutant vs. parental strain	Small RNA 6C	Yes; PMID: 27362471
GSM5197848	∆6C (stationary phase) vs. WT (stationary phase)-rep1	Cy5/Cy3	2010-07	Operon	Deletion mutant vs. parental strain	Small RNA 6C	Yes; PMID: 27362471
GSM5197849	∆6C (stationary phase) vs. WT (stationary phase)-rep2	Cy3/Cy5	2010-07	Operon	Deletion mutant vs. parental strain	Small RNA 6C	Yes; PMID: 27362471
GSM5197850	∆6C (LB) vs. WT (LB)-rep1	Cy5/Cy3	2010-07/2011-07	Operon	Deletion mutant vs. parental strain	Small RNA 6C	Yes; PMID: 27362471
GSM5197851	∆6C (LB) vs. WT (LB)-rep2	Cy3/Cy5	2010-07/2011-07	Operon	Deletion mutant vs. parental strain	Small RNA 6C	Yes; PMID: 27362471
GSM5197852	∆6C (0.75 µM mitomycin C) vs. WT (0.75 µM mitomycin C)-rep1	Cy5/Cy3	2012-06/2012-07/2012-08	Agilent	Deletion mutant vs. parental strain	Small RNA 6C	Yes; PMID: 27362471
GSM5197853	∆6C (0.75 µM mitomycin C) vs. WT (0.75 µM mitomycin C)-rep2	Cy5/Cy3	2012-06/2012-07/2012-08	Agilent	Deletion mutant vs. parental strain	Small RNA 6C	Yes; PMID: 27362471
GSM5197854	∆6C (0.75 µM mitomycin C) vs. WT (0.75 µM mitomycin C)-rep3	Cy5/Cy3	2012-06/2012-07/2012-08	Agilent	Deletion mutant vs. parental strain	Small RNA 6C	Yes; PMID: 27362471
GSM5197855	∆6C (0.75 µM mitomycin C) vs. WT (0.75 µM mitomycin C)-rep4	Cy3/Cy5	2012-06/2012-07/2012-08	Agilent	Deletion mutant vs. parental strain	Small RNA 6C	Yes; PMID: 27362471
GSM5197856	∆6C::6C vs. WT-rep1	Cy5/Cy3	2011-02/2012-03	Operon	Deletion mutant vs. parental strain	Small RNA 6C	Yes; PMID: 27362471
GSM5197857	∆6C::6C vs. WT-rep2	Cy3/Cy5	2011-02/2012-03	Operon	Deletion mutant vs. parental strain	Small RNA 6C	Yes; PMID: 27362471
GSM5197858	WT pJC1-6C vs. WT pJC1-rep1	Cy5/Cy3	2012-11	Agilent	Plasmid-based gene overexpression in parental strain vs parental strain with empty vector control	Plasmid-based overexpression of homologous gene; Small RNA 6C	Yes; PMID: 27362471
GSM5197859	WT pJC1-6C vs. WT pJC1-rep2	Cy3/Cy5	2012-11	Agilent	Plasmid-based gene overexpression in parental strain vs parental strain with empty vector control	Plasmid-based overexpression of homologous gene; Small RNA 6C	Yes; PMID: 27362471
GSM5197860	WT pJC1-6C (stationary phase) vs. WT pJC1 (stationary phase)-rep1	Cy5/Cy3	2012-08/2012-11	Agilent	Plasmid-based gene overexpression in parental strain vs parental strain with empty vector control	Plasmid-based overexpression of homologous gene; Small RNA 6C	Yes; PMID: 27362471
GSM5197861	WT pJC1-6C (stationary phase) vs. WT pJC1 (stationary phase)-rep2	Cy3/Cy5	2012-08/2012-11	Agilent	Plasmid-based gene overexpression in parental strain vs parental strain with empty vector control	Plasmid-based overexpression of homologous gene; Small RNA 6C	Yes; PMID: 27362471
GSM5197862	WT pJC1-6C (0.75 µM mitomycin C) vs. WT pJC1 (0.75 µM mitomycin C)-rep1	Cy5/Cy3	2012-08/2012-11	Agilent	Plasmid-based gene overexpression in parental strain vs parental strain with empty vector control	Plasmid-based overexpression of homologous gene; Small RNA 6C	Yes; PMID: 27362471
GSM5197863	WT pJC1-6C (0.75 µM mitomycin C) vs. WT pJC1 (0.75 µM mitomycin C)-rep2	Cy3/Cy5	2012-08/2012-11	Agilent	Plasmid-based gene overexpression in parental strain vs parental strain with empty vector control	Plasmid-based overexpression of homologous gene; Small RNA 6C	Yes; PMID: 27362471
GSM5197864	WT pJC1-6C (0.75 µM mitomycin C) vs. WT pJC1 (0.75 µM mitomycin C)-rep3	Cy5/Cy3	2012-08/2012-11	Agilent	Plasmid-based gene overexpression in parental strain vs parental strain with empty vector control	Plasmid-based overexpression of homologous gene; Small RNA 6C	Yes; PMID: 27362471
GSM5197865	MB001(DE3) (200 µg kasugamycin, 10 min) vs. MB001(DE3)-rep1	Cy3/Cy5	2018-09	Agilent	Deletion mutant vs. parental strain	Genome reduced strain	Yes; PMID: 25488698
GSM5197866	MB001(DE3) (200 µg kasugamycin, 10 min) vs. MB001(DE3)-rep2	Cy3/Cy5	2018-09	Agilent	Deletion mutant vs. parental strain	Genome reduced strain	Yes; PMID: 25488698
GSM5197867	MB001(DE3) (200 µg kasugamycin, 10 min) vs. MB001(DE3)-rep3	Cy3/Cy5	2018-09	Agilent	Deletion mutant vs. parental strain	Genome reduced strain	Yes; PMID: 25488698
GSM5197868	MB001(DE3) (200 µg kasugamycin, 10 min) vs. MB001(DE3)-rep4	Cy5/Cy3	2018-09	Agilent	Deletion mutant vs. parental strain	Genome reduced strain	Yes; PMID: 25488698
GSM5197869	MB001(DE3) (200 µg kasugamycin, 10 min) vs. MB001(DE3)-rep5	Cy5/Cy3	2018-09	Agilent	Deletion mutant vs. parental strain	Genome reduced strain	Yes; PMID: 25488698
GSM5197870	MB001(DE3) (200 µg kasugamycin, 10 min) vs. MB001(DE3)-rep6	Cy5/Cy3	2018-09	Agilent	Deletion mutant vs. parental strain	Genome reduced strain	Yes; PMID: 25488698
GSM5197871	MB001(DE3) (200 µg kasugamycin, 30 min) vs. MB001(DE3)-rep1	Cy5/Cy3	2018-09	Agilent	Deletion mutant vs. parental strain	Genome reduced strain	Yes; PMID: 25488698
GSM5197872	MB001(DE3) (200 µg kasugamycin, 30 min) vs. MB001(DE3)-rep2	Cy3/Cy3	2018-09	Agilent	Deletion mutant vs. parental strain	Genome reduced strain	Yes; PMID: 25488698
GSM5197873	MB001(DE3) (200 µg kasugamycin, 30 min) vs. MB001(DE3)-rep3	Cy3/Cy5	2018-09	Agilent	Deletion mutant vs. parental strain	Genome reduced strain	Yes; PMID: 25488698
GSM5197874	MB001(DE3) (200 µg kasugamycin, 30 min) vs. MB001(DE3)-rep4	Cy5/Cy3	2018-09	Agilent	Deletion mutant vs. parental strain	Genome reduced strain	Yes; PMID: 25488698
GSM5197875	MB001(DE3) (200 µg kasugamycin, 30 min) vs. MB001(DE3)-rep5	Cy5/Cy3	2018-09	Agilent	Deletion mutant vs. parental strain	Genome reduced strain	Yes; PMID: 25488698
GSM5197876	MB001(DE3) (200 µg kasugamycin, 30 min) vs. MB001(DE3)-rep6	Cy3/Cy5	2018-09	Agilent	Deletion mutant vs. parental strain	Genome reduced strain	Yes; PMID: 25488698
GSM5197877	Chassis C1 vs. MB001-rep1	Cy5/Cy3	2016-06	Agilent	Deletion mutant vs. parental strain	Genome reduced strain	Yes; PMID: 28803482	GSM2344666	28803482
GSM5197878	Chassis C1 vs. MB001-rep2	Cy5/Cy3	2016-06	Agilent	Deletion mutant vs. parental strain	Genome reduced strain	Yes; PMID: 28803482	GSM2344667	28803482
GSM5197879	Chassis C1 vs. MB001-rep3	Cy3/Cy5	2016-06	Agilent	Deletion mutant vs. parental strain	Genome reduced strain	Yes; PMID: 28803482	GSM2344668	28803482
GSM5197880	Chassis C1 vs. MB001-rep4	Cy3/Cy5	2016-06	Agilent	Deletion mutant vs. parental strain	Genome reduced strain	Yes; PMID: 28803482	GSM2344669	28803482
GSM5197881	BOL-3 (anaerob) vs. BOL-3 (aerob)-rep1	Cy5/Cy3	2012-12	Agilent	Producer strain vs WT or other producer strain	Strain optimized for anaerobic succinate production	Yes; PMID: 22389371		22389371
GSM5197882	BOL-3 (anaerob) vs. BOL-3 (aerob)-rep2	Cy3/Cy5	2012-12	Agilent	Producer strain vs WT or other producer strain	Strain optimized for anaerobic succinate production	Yes; PMID: 22389371		22389371
GSM5197883	BOL-3 (anaerob) vs. BOL-3 (aerob)-rep3	Cy5/Cy3	2012-12	Agilent	Producer strain vs WT or other producer strain	Strain optimized for anaerobic succinate production	Yes; PMID: 22389371		22389371
GSM5197885	BOL-3 (anaerob) vs. BOL-3 (microaerob)-rep1	Cy3/Cy5	2012-12	Agilent	Producer strain vs WT or other producer strain	Strain optimized for anaerobic succinate production	Yes; PMID: 22389371		22389371
GSM5197886	BOL-3 (anaerob) vs. BOL-3 (microaerob)-rep2	Cy5/Cy3	2012-12	Agilent	Producer strain vs WT or other producer strain	Strain optimized for anaerobic succinate production	Yes; PMID: 22389371		22389371
GSM5197887	BOL-3 (aerob) vs. BOL-2 (microaerob)-rep1	Cy5/Cy3	2012-12	Agilent	Producer strain vs WT or other producer strain	Strain optimized for anaerobic succinate production	Yes; PMID: 22389371		22389371
GSM5197888	BOL-3 (aerob) vs. BOL-2 (microaerob)-rep2	Cy5/Cy3	2012-12	Agilent	Producer strain vs WT or other producer strain	Strain optimized for anaerobic succinate production	Yes; PMID: 22389371		22389371
GSM5197889	BOL-3 (aerob) vs. BOL-2 (microaerob)-rep3	Cy3/Cy5	2012-12	Agilent	Producer strain vs WT or other producer strain	Strain optimized for anaerobic succinate production	Yes; PMID: 22389371		22389371
GSM5197890	BOL-3 (aerob) vs. BOL-2 (microaerob)-rep4	Cy3/Cy5	2012-12	Agilent	Producer strain vs WT or other producer strain	Strain optimized for anaerobic succinate production	Yes; PMID: 22389371		22389371
GSM5197891	Cg43 vs. WT-rep1	Cy5/Cy3	2016-05	Agilent	Producer strain vs WT or other producer strain	Strain oprimized for histidine production	No
GSM5197892	Cg43 vs. WT-rep2	Cy3/Cy5	2016-05	Agilent	Producer strain vs WT or other producer strain	Strain oprimized for histidine production	No
GSM5197893	DM1933 (anaerob) vs. DM1933 (aerob)-rep1	Cy3/Cy5	2012-05	Agilent	Producer strain vs WT or other producer strain	Strain optimized for L-lysine production	Yes; PMID: 19047397		24218302
GSM5197894	DM1933 (anaerob) vs. DM1933 (aerob)-rep2	Cy3/Cy5	2012-05	Agilent	Producer strain vs WT or other producer strain	Strain optimized for L-lysine production	Yes; PMID: 19047397		24218302
GSM5197895	DM1933 (anaerob) vs. DM1933 (aerob)-rep3	Cy5/Cy3	2012-05	Agilent	Producer strain vs WT or other producer strain	Strain optimized for L-lysine production	Yes; PMID: 19047397		24218302
GSM5197896	DM1933 (anaerob) vs. DM1933 (aerob)-rep4	Cy5/Cy3	2012-05	Agilent	Producer strain vs WT or other producer strain	Strain optimized for L-lysine production	Yes; PMID: 19047397		24218302
GSM5197897	DM1800 ∆prpC12 PgltA::pdapA (A14) vs. DM1800 ∆prpC12-rep1	Cy5/Cy3	2009-01	Operon	Producer strain vs WT or other producer strain	Strain optimized for L-lysine production	No
GSM5197898	DM1800 ∆prpC12 PgltA::pdapA (A14) vs. DM1800 ∆prpC12-rep2	Cy5/Cy3	2009-01	Operon	Producer strain vs WT or other producer strain	Strain optimized for L-lysine production	No
GSM5197899	DM1800 ∆prpC12 PgltA::pdapA (A14) vs. DM1800 ∆prpC12-rep3	Cy5/Cy3	2009-01	Operon	Producer strain vs WT or other producer strain	Strain optimized for L-lysine production	No
GSM5197900	DM1800 ∆prpC12 PgltA::pdapA (A14) vs. DM1800 ∆prpC12-rep4	Cy3/Cy5	2009-01	Operon	Producer strain vs WT or other producer strain	Strain optimized for L-lysine production	No
GSM5197901	DM1800 ∆prpC12 PgltA::pdapA (A16) vs. DM1800 ∆prpC12-rep1	Cy5/Cy3	2008-12	Operon	Producer strain vs WT or other producer strain	Strain optimized for L-lysine production	No
GSM5197902	DM1800 ∆prpC12 PgltA::pdapA (A16) vs. DM1800 ∆prpC12-rep2	Cy5/Cy3	2008-12	Operon	Producer strain vs WT or other producer strain	Strain optimized for L-lysine production	No
GSM5197903	DM1800 ∆prpC12 PgltA::pdapA (A16) vs. DM1800 ∆prpC12-rep3	Cy3/Cy5	2008-12	Operon	Producer strain vs WT or other producer strain	Strain optimized for L-lysine production	No
GSM5197904	DM1800 ∆prpC12 PgltA::pdapA (C17) vs. DM1800 ∆prpC12-rep1	Cy3/Cy5	2008-11	Operon	Producer strain vs WT or other producer strain	Strain optimized for L-lysine production	No
GSM5197905	DM1800 ∆prpC12 PgltA::pdapA (C17) vs. DM1800 ∆prpC12-rep2	Cy3/Cy5	2008-11	Operon	Producer strain vs WT or other producer strain	Strain optimized for L-lysine production	No
GSM5197906	DM1800 ∆prpC12 PgltA::pdapA (C17) vs. DM1800 ∆prpC12-rep3	Cy5/Cy3	2008-11	Operon	Producer strain vs WT or other producer strain	Strain optimized for L-lysine production	No
GSM5197907	DM1800 ∆prpC12 PgltA::pdapA (L1) vs. DM1800 ∆prpC12-rep1	Cy5/Cy3	2008-12/2009-01	Operon	Producer strain vs WT or other producer strain	Strain optimized for L-lysine production	No
GSM5197908	DM1800 ∆prpC12 PgltA::pdapA (L1) vs. DM1800 ∆prpC12-rep2	Cy5/Cy3	2008-12/2009-01	Operon	Producer strain vs WT or other producer strain	Strain optimized for L-lysine production	No
GSM5197909	DM1800 ∆prpC12 PgltA::pdapA (L1) vs. DM1800 ∆prpC12-rep3	Cy3/Cy5	2008-12/2009-01	Operon	Producer strain vs WT or other producer strain	Strain optimized for L-lysine production	No
GSM5197910	DM1800 ∆lysEG pEKEx2-cadA vs. DM1800 pEKEx3-rep1	Cy5/Cy3	2009-05	Operon	Producer strain vs WT or other producer strain	Strain optimized for L-lysine production	No
GSM5197911	DM1800 ∆lysEG pEKEx2-cadA vs. DM1800 pEKEx3-rep2	Cy3/Cy5	2009-05	Operon	Producer strain vs WT or other producer strain	Strain optimized for L-lysine production	No
GSM5197912	DelAro4-4clpc mufasO pMKEX2-STSah (24 hours, 5 mM coumaric acid, 1 mM IPTG) vs. DelAro4-4clpc mufasO pMKEX2-STSah (24 hours)-rep1	Cy5/Cy3	2019-02	Agilent	Producer strain vs WT or other producer strain	Strain optimized for production of plant polyphenols; Plasmid-based overexpression of heterologous gene	Yes; PMID: 30975146
GSM5197913	DelAro4-4clpc mufasO pMKEX2-STSah (24 hours, 5 mM coumaric acid, 1 mM IPTG) vs. DelAro4-4clpc mufasO pMKEX2-STSah (24 hours)-rep2	Cy3/Cy5	2019-02	Agilent	Producer strain vs WT or other producer strain	Strain optimized for production of plant polyphenols; Plasmid-based overexpression of heterologous gene	Yes; PMID: 30975146
GSM5197914	DelAro4-4clpc mufasO pMKEX2-STSah (48 hours, 5 mM coumaric acid, 1 mM IPTG) vs. DelAro4-4clpc mufasO pMKEX2-STSah (48 hours)-rep 1	Cy5/Cy3	2019-02/2019-04	Agilent	Producer strain vs WT or other producer strain	Strain optimized for production of plant polyphenols; Plasmid-based overexpression of heterologous gene	Yes; PMID: 30975146
GSM5197915	DelAro4-4clpc mufasO pMKEX2-STSah (48 hours, 5 mM coumaric acid, 1 mM IPTG) vs. DelAro4-4clpc mufasO pMKEX2-STSah (48 hours)-rep 2	Cy3/Cy5	2019-02/2019-04	Agilent	Producer strain vs WT or other producer strain	Strain optimized for production of plant polyphenols; Plasmid-based overexpression of heterologous gene	Yes; PMID: 30975146
GSM5197916	DelAro4-4clpc mufasO pMKEX2-STSah (48 hours, 5 mM coumaric acid, 1 mM IPTG) vs. DelAro4-4clpc mufasO pMKEX2-STSah (48 hours)-rep 3	Cy5/Cy3	2019-02/2019-04	Agilent	Producer strain vs WT or other producer strain	Strain optimized for production of plant polyphenols; Plasmid-based overexpression of heterologous gene	Yes; PMID: 30975146
GSM5197917	DelAro4-4clpc mufasO pMKEX2-STSah (48 hours, 5 mM coumaric acid, 1 mM IPTG) vs. DelAro4-4clpc mufasO pMKEX2-STSah (48 hours)-rep 4	Cy3/Cy5	2019-02/2019-04	Agilent	Producer strain vs WT or other producer strain	Strain optimized for production of plant polyphenols; Plasmid-based overexpression of heterologous gene	Yes; PMID: 30975146
GSM5197918	DelAro4-4clpc mufasO pMKEX2-STSah (OD 5, 5 mM coumaric acid, 1 mM IPTG) vs. DelAro4-4clpc mufasO pMKEX2-STSah (OD 5)-rep1	Cy5/Cy3	2019-04/2019-05	Agilent	Producer strain vs WT or other producer strain	Strain optimized for production of plant polyphenols; Plasmid-based overexpression of heterologous gene	Yes; PMID: 30975146
GSM5197919	DelAro4-4clpc mufasO pMKEX2-STSah (OD 5, 5 mM coumaric acid, 1 mM IPTG) vs. DelAro4-4clpc mufasO pMKEX2-STSah (OD 5)-rep2	Cy5/Cy3	2019-04/2019-05	Agilent	Producer strain vs WT or other producer strain	Strain optimized for production of plant polyphenols; Plasmid-based overexpression of heterologous gene	Yes; PMID: 30975146
GSM5197920	DelAro4-4clpc mufasO pMKEX2-STSah (OD 5, 5 mM coumaric acid, 1 mM IPTG) vs. DelAro4-4clpc mufasO pMKEX2-STSah (OD 5)-rep3	Cy3/Cy5	2019-04/2019-05	Agilent	Producer strain vs WT or other producer strain	Strain optimized for production of plant polyphenols; Plasmid-based overexpression of heterologous gene	Yes; PMID: 30975146
GSM5197921	JVO1 ∆fkpA (35°C) vs. JVO1 (35°C)-rep1	Cy5/Cy3	2011-10	Operon	Producer strain vs WT or other producer strain	Strain optimized for L-lysine production; fkpA: (FKBP)-type peptidyl-prolyl cis-trans isomerase	Yes; PMID: 26341203	GSM1591777	26341203
GSM5197922	JVO1 ∆fkpA (35°C) vs. JVO1 (35°C)-rep2	Cy3/Cy5	2011-10	Operon	Producer strain vs WT or other producer strain	Strain optimized for L-lysine production; fkpA: (FKBP)-type peptidyl-prolyl cis-trans isomerase	Yes; PMID: 26341203	GSM1591778	26341203
GSM5197923	MV-Leu20 ∆ilvE vs. WT-rep1	Cy5/Cy3	2012-05/2012-06	Agilent	Producer strain vs WT or other producer strain	Strain optimized for L-leucine production	Yes; PMID: 24333966		24333966
GSM5197924	MV-Leu20 ∆ilvE vs. WT-rep2	Cy5/Cy3	2012-05/2012-06	Agilent	Producer strain vs WT or other producer strain	Strain optimized for L-leucine production	Yes; PMID: 24333966		24333966
GSM5197925	MV-Leu20 ∆ilvE vs. WT-rep3	Cy5/Cy3	2012-05/2012-06	Agilent	Producer strain vs WT or other producer strain	Strain optimized for L-leucine production	Yes; PMID: 24333966		24333966
GSM5197926	MV-Leu20 ∆ilvE vs. WT-rep4	Cy3/Cy5	2012-05/2012-06	Agilent	Producer strain vs WT or other producer strain	Strain optimized for L-leucine production	Yes; PMID: 24333966		24333966
GSM5197927	MV-Leu20 ∆ilvE vs. MV-Leu20-rep1	Cy5/Cy3	2012-05/2012-06	Agilent	Producer strain vs WT or other producer strain	Strain optimized for L-leucine production	Yes; PMID: 24333966		24333966
GSM5197928	MV-Leu20 ∆ilvE vs. MV-Leu20-rep2	Cy5/Cy3	2012-05/2012-06	Agilent	Producer strain vs WT or other producer strain	Strain optimized for L-leucine production	Yes; PMID: 24333966		24333966
GSM5197929	MV-Leu20 ∆ilvE vs. MV-Leu20-rep3	Cy3/Cy5	2012-05/2012-06	Agilent	Producer strain vs WT or other producer strain	Strain optimized for L-leucine production	Yes; PMID: 24333966		24333966
GSM5197930	MV-Leu55 vs. WT-rep1	Cy5/Cy3	2012-05/2012-06	Agilent	Producer strain vs WT or other producer strain	Strain optimized for L-leucine production	Yes; PMID: 24333966		24333966
GSM5197931	MV-Leu55 vs. WT-rep2	Cy5/Cy3	2012-05/2012-06	Agilent	Producer strain vs WT or other producer strain	Strain optimized for L-leucine production	Yes; PMID: 24333966		24333966
GSM5197932	MV-Leu55 vs. WT-rep3	Cy3/Cy5	2012-05/2012-06	Agilent	Producer strain vs WT or other producer strain	Strain optimized for L-leucine production	Yes; PMID: 24333966		24333966
GSM5197933	MV-Leu55 vs. MV-Leu20-rep1	Cy5/Cy3	2012-05/2012-06	Agilent	Producer strain vs WT or other producer strain	Strain optimized for L-leucine production	Yes; PMID: 24333966		24333966
GSM5197934	MV-Leu55 vs. MV-Leu20-rep2	Cy5/Cy3	2012-05/2012-06	Agilent	Producer strain vs WT or other producer strain	Strain optimized for L-leucine production	Yes; PMID: 24333966		24333966
GSM5197935	MV-Leu55 vs. MV-Leu20-rep3	Cy3/Cy5	2012-05/2012-06	Agilent	Producer strain vs WT or other producer strain	Strain optimized for L-leucine production	Yes; PMID: 24333966		24333966
GSM5197936	MV-Leu55 ∆ilvE vs. MV-Leu55-rep1	Cy5/Cy3	2012-05/2012-06	Agilent	Producer strain vs WT or other producer strain	Strain optimized for L-leucine production	Yes; PMID: 24333966		24333966
GSM5197937	MV-Leu55 ∆ilvE vs. MV-Leu55-rep2	Cy5/Cy3	2012-05/2012-06	Agilent	Producer strain vs WT or other producer strain	Strain optimized for L-leucine production	Yes; PMID: 24333966		24333966
GSM5197938	WT PatpB::Ptuf vs. WT-rep1	Cy5/Cy3	2012-05	Agilent	Promoter exchange strain vs parental strain		No
GSM5197939	WT PatpB::Ptuf vs. WT-rep2	Cy5/Cy3	2012-05	Agilent	Promoter exchange strain vs parental strain		No
GSM5197940	WT PatpB::Ptuf vs. WT-rep3	Cy3/Cy5	2012-05	Agilent	Promoter exchange strain vs parental strain		No
GSM5197941	WT PctaD::Ptuf PctaE::Ptuf PctaC::Ptuf vs. WT-rep1	Cy5/Cy3	2011-05/2012-05	Agilent	Promoter exchange strain vs parental strain		No
GSM5197942	WT PctaD::Ptuf PctaE::Ptuf PctaC::Ptuf vs. WT-rep2	Cy3/Cy5	2011-05/2012-05	Agilent	Promoter exchange strain vs parental strain		No
GSM5197943	WT PctaD::Ptuf PctaE::Ptuf PctaC::Ptuf vs. WT-rep3	Cy3/Cy5	2011-05/2012-05	Agilent	Promoter exchange strain vs parental strain		No
GSM5197944	WT PctaD::Ptuf PctaE::Ptuf PctaC::Ptuf vs. WT-rep4	Cy5/Cy3	2011-05/2012-05	Agilent	Promoter exchange strain vs parental strain		No
GSM5197945	WT PnrdH::Ptuf PctaE::Ptuf PctaC::Ptuf vs. WT-rep1	Cy5/Cy3	2012-02	Operon	Promoter exchange strain vs parental strain		No
GSM5197946	WT PnrdH::Ptuf PctaE::Ptuf PctaC::Ptuf vs. WT-rep2	Cy5/Cy3	2012-02	Operon	Promoter exchange strain vs parental strain		No
GSM5197947	WT PnrdH::Ptuf PctaE::Ptuf PctaC::Ptuf vs. WT-rep3	Cy3/Cy5	2012-02	Operon	Promoter exchange strain vs parental strain		No
