# Supplementary material for: A manually curated compendium of expression profiles for the microbial cell factory Corynebacterium glutamicum
Source: Sci Data. 2022 Oct 1;9:594. doi: 10.1038/s41597-022-01706-7 (PMC9526701; doi:10.1038/s41597-022-01706-7)
Supplement: Supplementary file 5 — Supplementary Table S5 [file 41597_2022_1706_MOESM5_ESM.xlsx]

## Sheet: Supplementary Table S5
Supplementary Table S5. List of genes among the top 20 of regulated genes.
Complete list of all genes among the top 20 of regulated genes with at least a > 2-fold lowered or > 2-fold increased mRNA level among all sets.
locus tag	Annotation	Gene	Functional categorization	#
cg3226	L-lactate permease, operon with lldD, MFS-type	0	0	62
cg2183	ABC-type peptide transport system, permease component	oppC	Transport and metabolism of further metabolites	58
cg0924	putative ABC-type putative iron-siderophore transporter, substrate-binding lipoprotein	0	Inorganic ion transport, metabolism, and storage; Transport and metabolism of further metabolites	52
cg2636	catechol 1,2-dioxygenase (EC:1.13.11.1)	catA1 (catA)	Carbon source transport and metabolism	51
cg3404	putative ABC-type putative ironIII dicitrate transporter, substrate-binding lipoprotein	0	0	51
cg2184	ATPase component of peptide ABC-type transport system, contains duplicated ATPase domains	oppD	Transport and metabolism of further metabolites	50
cg2782	ferritin	ftn	0	49
cg0762	2-methylcitrate synthase, involved in propionate catabolism EC:2.3.3.5,2.3.3.1	prpC2	Carbon source transport and metabolism	46
cg3195	putative flavin-containing monooxygenase FMO	0	0	45
cg3227	menaquinone-dependent L-lactate dehydrogenase operon with cg3226	lldD	0	45
cg0470	secreted heme transport-associated protein	htaB	Transport and metabolism of further metabolites	44
cg0834	trehalose uptake system, ABC-type, bacterial extracellular solute-binding protein	tusE	Carbon source transport and metabolism	44
cg2560	isocitrate lyase (EC:4.1.3.1), part of glyoxylate shunt	aceA	Central carbon metabolism	41
cg0760	2-methylisocitrate lyase, involved in propionate catabolism EC:4.1.3.30	prpB2	Carbon source transport and metabolism	39
cg2893	putative cadaverine transporter, multidrug efflux permease, MFS-type	0	0	36
cg0896	putative membrane protein	0	Unknown function	35
cg1930	putative secreted hydrolase CGP3 region	0	Prophage genes	33
cg3048	phosphotransacetylase, phosphate acetyltransferase (EC:2.3.1.8)	pta	0	33
cg0771	putative iron-siderophore ABC transporter, secreted siderophore-binding lipoprotein	irp1	Inorganic ion transport, metabolism, and storage; Transport and metabolism of further metabolites	32
cg2071	putative phage integrase N-terminal fragment, CGP3 region	int2	Prophage genes	32
cg3107	Zn-dependent alcohol dehydrogenase (EC:1.1.1.1)	adhA	0	32
cg0230	glutamine 2-oxoglutarate aminotransferase NADPH small subunit, also glutamate synthase (EC:1.4.1.13)	gltD	Amino acid transport and metabolism	31
cg0922	putative secreted siderophore-binding lipoprotein	0	Inorganic ion transport, metabolism, and storage; Transport and metabolism of further metabolites	31
cg0077	hypothetical protein, VTC domain, conserved	0	Unknown function	30
cg2181	ABC-type peptide transport system, secreted component	oppA	Transport and metabolism of further metabolites	30
cg0018	putative membrane protein, conserved	0	Unknown function	29
cg0041	ABC-type Mn/Zn import system Znu2, substrate-binding lipoprotein	znuA2	Inorganic ion transport, metabolism, and storage	29
cg2747	putative cell wall peptidase, M23/M37-family	mepA	0	29
cg2796	putative MMGE/PRPD-family protein, putative involved in propoinate catabolism, conserved	0	0	29
cg2845	ABC-type phosphate transport system, permease component	pstC	0	29
cg3096	aldehyde degyhdrogenase, essential for ethanol as sole carbon source	ald (padA)	0	29
cg3219	NAD-dependent L-lactate dehydrogenase	ldhA (ldh)	0	29
cg1737	aconitase aconitate hydratase (EC:4.2.1.3), loss results in glutamate/glutamine auxotrophy	acn	Central carbon metabolism	28
cg0078	putative membrane protein	0	Unknown function	27
cg1377	aliphatic sulfonates transmembrane ABC transporterprotein, essential for uptake of alkylsulfonates	ssuC	Transport and metabolism of further metabolites	27
cg2138	glutamate uptake system, ABC-type, permease subunit 1	gluC	Amino acid transport and metabolism	27
cg2380	putative membrane protein	0	Unknown function	27
cg2962	putative enzyme involved in biosynthesis of extracellular polysaccharides	0	0	27
cg0759	2-methycitrate dehydratase, involved in propionate catabolism EC:4.2.1.79	prpD2	Carbon source transport and metabolism	26
cg1290	5-methyltetrahydropteroyltriglutamate--homocysteine methyltransferase EC:2.1.1.14, essential for methionine-synthesis, loss causes methionine bradytrophy	metE	Amino acid transport and metabolism	26
cg0756	carbon starvation protein A	cstA	General function prediction only	25
cg1291	putative membrane protein	0	Unknown function	24
cg2637	benzoate 1,2-dioxygenase α subunit aromatic ring hydroxylation dioxygenase A (EC:1.14.12.10)	benA	Carbon source transport and metabolism	24
cg2837	succinyl-CoA synthetase subunit β, ADP-forming (EC:6.2.1.5)	sucC	0	24
cg0833	putative membrane protein, involved in trehalose uptake, conserved	0	Carbon source transport and metabolism	23
cg1120	transcriptional regulator of iron proteins and repressor of aconitase, AraC-family	ripA	Signal transduction mechanisms	23
cg1279	putative secreted protein	0	Unknown function	23
cg1379	aliphatic sulfonates ATP-binding ABC transporterprotein, essential for uptake of alkylsulfonates	ssuB	Transport and metabolism of further metabolites	23
cg3141	flavohemoprotein	hmp	0	23
cg0040	putative secreted protein, involved in zinc metabolism	0	Inorganic ion transport, metabolism, and storage	22
cg1300	cytochrome bd oxidase, subunit II	cydB	Respiration and oxidative phosphorylation	22
cg1671	putative membrane-associated GTPase	0	Unknown function	22
cg1918	putative secreted protein CGP3 region	0	Prophage genes	22
cg3286	putative secreted protein of unknown function, horizontally transferred gene	0	0	22
cg0079	putative secreted protein, CotH homolog	0	Unknown function	21
cg0310	catalase (EC:1.11.1.6)	katA	Inorganic ion transport, metabolism, and storage	21
cg2894	multidrugresistance-related transcription factor, TetR-family	cgmR	0	21
cg2925	sucrose-specific EIIABC component EIISuc of PTS fructose-specific enzyme II BC (EIIFru) component of PTS (EC:2.7.1.69)	ptsS	0	21
cg3327	starvation-induced DNA protection protein	dps	0	21
cg3335	malic enzyme (NADP+) (EC:1.1.1.40)	malE (mez)	0	21
cg0830	putative membrane protein	0	Unknown function	20
cg0832	trehalose uptake system, ABC-type, membrane spanning protein	tusF	Carbon source transport and metabolism	20
cg1179	putative sensory box/GGDEF-family membrane protein	0	Unknown function	20
cg1181	putative glycosyltransferase, probably involved in cell wall biogenesis	0	General function prediction only	20
cg1182	putative membrane protein	0	Unknown function	20
cg1488	isopropylmalate isomerase small subunit (EC:4.2.1.33)	leuD	Amino acid transport and metabolism	20
cg1569	ABC-type sn-glycerol-3-phosphate transport system, permease protein	ugpE	Carbon source transport and metabolism	20
cg1612	putative acetyltransferase	0	General function prediction only	20
cg3116	phosphoadenosine-phosphosulfate reductase (EC:1.8.4.10), loss causes sulfide/cysteine auxotrophy	cysH	0	20
cg0446	succinate:menaquinone oxidoreductase, flavoprotein subunit	sdhA	Central carbon metabolism; Anaerobic metabolism; Respiration and oxidative phosphorylation	19
cg0471	secreted heme transport-associated protein	htaC	Transport and metabolism of further metabolites	19
cg0589	putative siderophore ABC transporter, ATP-binding protein	0	Inorganic ion transport, metabolism, and storage; Transport and metabolism of further metabolites	19
cg0831	trehalose uptake system, ABC-type, permease protein	tusG	Carbon source transport and metabolism	19
cg1376	alkanesulfonate monoxygenase, FMNH2-dependent aliphatic sulfonate monooxygenase EC:1.14.14.5, required sufficient for utilization of alkylsulfonates	ssuD1	Transport and metabolism of further metabolites	19
cg2182	ABC-type peptide transport system, permease component	oppB	Transport and metabolism of further metabolites	19
cg2610	putative ABC-type dipeptide/oligopeptide/nickel transport system, secreted component	0	General function prediction only	19
cg2843	ABC-type phosphate transport system, ATPase component	pstB	0	19
cg0229	glutamine 2-oxoglutarate aminotransferase NADPH large subunit, also glutamate synthase (EC:1.4.1.13)	gltB	Amino acid transport and metabolism	18
cg0569	putative Cd2+/cation-transporting P-type ATPase (EC:3.6.3.3), maybe involved in folate or lipopolysaccharide biosynthesis, Starch and sucrose metabolism	0	Carbon source transport and metabolism; Inorganic ion transport, metabolism, and storage	18
cg0828	putative dihydrofolate reductase	0	Coenzyme transport and metabolism	18
cg0921	putative cytoplasmic siderophore-interacting protein	0	Inorganic ion transport, metabolism, and storage; Transport and metabolism of further metabolites	18
cg1216	quinolinate synthetase	nadA	Coenzyme transport and metabolism	18
cg1785	high-affinity ammonia permease	amtA (amt)	Inorganic ion transport, metabolism, and storage	18
cg2600	transposase	tnp1d	DNA replication, recombination, repair, and degradation	18
cg3138	putative membrane-bound protease modulator	ppmA	0	18
cg3287	secreted multicopper oxidase, horizontally transferred gene	copO	0	18
cg3378	hypothetical protein, conserved	0	0	18
cg4005	putative secreted protein CGP1 region	0	Prophage genes	18
cg0445	succinate:menaquinone oxidoreductase, cytochrome b subunit	sdhC sdhCD	Central carbon metabolism; Anaerobic metabolism; Respiration and oxidative phosphorylation	17
cg1476	thiamine biosynthesis protein ThiC	thiC	Coenzyme transport and metabolism	17
cg1570	ABC-type sn-glycerol-3-phosphate transport system, secreted sn-glycerol-3-phosphate-binding protein	ugpB	Carbon source transport and metabolism	17
cg1884	putative copper resistance protein C	0	Inorganic ion transport,metabolism, and storage	17
cg2844	ABC-type phosphate transport system, permease component	pstA	0	17
cg3288	hypothetical protein, horizontally transferred gene	0	0	17
cg3289	thioredoxin-like protein no. 4, horizontally transferred gene	tlpA	0	17
cg3303	putative transcriptional regulator, PadR-like-family	0	0	17
cg0160	hypothetical protein	0	Unknown function	16
cg0820	phosphoribosylaminoimidazole carboxylase catalytic subunit	purE	Nucleotide transport and metabolism	16
cg1568	ABC-type sn-glycerol-3-phosphate transport system, permease protein, presumably regulated by RegX3	ugpA	Carbon source transport and metabolism	16
cg1883	putative secreted protein	0	Unknown function	16
cg2846	ABC-type phosphate transport system, secreted component, presumably regulated by RegX3	pstS	0	16
cg2888	two component response regulator, phosphate homeosatasis	phoR (cgtR3)	0	16
cg3126	citrate uptake transporter, membrane subunit	tctB	0	16
cg1218	transcriptional repressor of NAD de novo biosynthesis genes ndnR-nadA-nadC-nadS operon, NrtR-family	ndnR	Signal transduction mechanisms	15
cg1292	putative flavin-containing monooxygenase 3 (EC:1.14.13.8)	0	General function prediction only	15
cg1299	ABC transporter, subunit II, essential for cytochrome bd oxidase assembly	cydD	Protein turnover and chaperones	15
cg1301	cytochrome bd oxidase, subunit I	cydA	Respiration and oxidative phosphorylation	15
cg1833	putative ABC-type iron-siderophore transporter, ATPase subunit	0	Inorganic ion transport, metabolism, and storage; Transport and metabolism of further metabolites	15
cg2137	glutamate uptake system, secreted glutamate-binding protein	gluB	Amino acid transport and metabolism	15
cg2732	putative gluconokinase (EC:2.7.1.12)	gntV (gntK)	0	15
cg3022	putative acetyl-CoA acetyltransferase, conserved	0	0	15
cg3156	secreted heme transport-associated protein	htaD	0	15
cg3329	hypothetical protein, conserved	0	0	15
cg3372	hypothetical protein, conserved	0	0	15
cg0103	creatinine transporter	crnT	Amino acid transport and metabolism	14
cg0466	secreted heme transport-associated protein	htaA	Transport and metabolism of further metabolites	14
cg0927	putative ABC-type putative iron-siderophore transporter, permease subunit	0	Inorganic ion transport, metabolism, and storage; Transport and metabolism of further metabolites	14
cg1061	ABC-type urea uptake system, substrate binding protein	urtA	Transport and metabolism of further metabolites	14
cg1344	dissimilatory nitrate reductase, α-subunit, Mo cofactor-containing	narG	Respiration and oxidative phosphorylation	14
cg1362	F1FO-ATP synthase, a-subunit of FO part	atpB	Respiration and oxidative phosphorylation	14
cg1447	zinc exporter, cation diffusion facilitator, deletion increases zinc sensitivity	zrf (czcD)	Inorganic ion transport, metabolism, and storage	14
cg1628	putative hydrolase of the α/β superfamily	0	General function prediction only	14
cg1784	ornithine cyclodeaminase (EC:4.3.1.12)	ocd	Amino acid transport and metabolism	14
cg1907	putative phosphopantothenoylcysteine synthetase/decarboxylase CGP3 region	0	Prophage genes	14
cg1966	Prophage silencing protein	cgpS	Prophage genes	14
cg2430	hypothetical protein	0	Unknown function	14
cg2911	ABC-type Mn/Zn import system Znu1, secreted Mn/Zn-binding lipoprotein surface adhesin	znuA1	0	14
cg3118	sulfite reductase hemoprotein, ferredoxin-sulfite reductase (EC:1.8.7.1), loss causes sulfide/cysteine auxotrophy	cysI	0	14
cg3119	sulfite reductase flavoprotein, Ferredoxin-NADP+ reductase (EC:1.18.1.2)	cysJ (fpr2)	0	14
cg3282	putative Cu2+/heavy metal binding transport protein, horizontally transferred gene	0	0	14
cg0341	acyl:CoA ligase transmembrane protein; involved in degradation of aromatic compounds	phdA (fadD1)	Carbon source transport and metabolism	13
cg0590	putative siderophore ABC transporter, permease protein	0	Inorganic ion transport, metabolism, and storage; Transport and metabolism of further metabolites	13
cg0661	hypothetical protein, conserved	0	Unknown function	13
cg0839	hypothetical protein	0	Unknown function	13
cg0952	putative integral membrane protein	mctB	Unknown function	13
cg0957	fatty acid synthase, Fas-I-type, non-essential (EC:2.3.1.85)	fas-IB	Lipid transport and metabolism	13
cg1147	NADPH-dependent FMN reductase (EC:1.5.1.29) required for sulfonate and sulfonate ester utilization	ssuI	Transport and metabolism of further metabolites	13
cg1881	putative iron-dependent peroxidase, secreted protein, conserved	0	Inorganic ion transport, metabolism, and storage	13
cg2559	malate synthase (EC:2.3.3.9), part of glyoxylate shunt	aceB	Central carbon metabolism	13
cg2638	benzoate dioxygenase small subunit (EC:1.14.12.10)	benB	Carbon source transport and metabolism	13
cg2639	benzoate 1,2-dioxygenase ferredoxin reductase subunit (EC:1.18.1.3)	benC	Carbon source transport and metabolism	13
cg2836	succinyl-CoA synthetase α subunit, ADP-forming (EC:6.2.1.5)	sucD	0	13
cg3127	citrate uptake transporter, substrate binding protein	tctC	0	13
cg3290	putative oxidoreductase protein, horizontally transferred gene	0	0	13
cg3376	hypothetical protein, conserved	0	0	13
cg3395	proline/ectoine carrier, MFS-type	proP	0	13
cg3402	putative copper chaperone or Hg2+ permease, MerTP-family	0	0	13
cg0042	ABC-type Mn/Zn import system Znu2, permease component	znuB2	Inorganic ion transport, metabolism, and storage	12
cg0072	putative membrane protein, conserved	0	Unknown function	12
cg0088	citrate transporter, CitMHS-family	citH (citP, citM)	Carbon source transport and metabolism	12
cg0622	putative cobalamin ECF transporter, duplicated ATPase component SCO2324 of energizing module	cbrU	Coenzyme transport and metabolism	12
cg0768	putative iron-siderophore ABC transporter, ATP-binding protein	0	Inorganic ion transport, metabolism, and storage; Transport and metabolism of further metabolites	12
cg0769	putative iron-siderophore ABC transporter, permease subunit	0	Inorganic ion transport, metabolism, and storage; Transport and metabolism of further metabolites	12
cg0802	biotin carboxylase and biotin carboxyl carrier protein EC:6.3.4.14,6.4.1.2,6.4	accBC	Lipid transport and metabolism	12
cg0926	putative putative iron-siderophore transporter, permease subunit	0	Inorganic ion transport, metabolism, and storage; Transport and metabolism of further metabolites	12
cg0998	putative trypsin-like serine protease PepD, EC:3.4.21.	pepD	Protein turnover and chaperones	12
cg1091	hypothetical protein	0	Unknown function	12
cg1142	putative Na+/proline, Na+/panthothenate symporter	0	Amino acid transport and metabolism; Coenzyme transport and metabolism	12
cg1156	FMNH2-dependent aliphatic sulfonate monooxygenase EC:1.14.14.5 for sulfonate utilization	ssuD2	Transport and metabolism of further metabolites	12
cg1325	putative stress-responsive transcriptional regulator, conserved	0	Signal transduction mechanisms	12
cg1364	F1FO-ATP synthase, b-subunit of FO part	atpF	Respiration and oxidative phosphorylation	12
cg1366	F1FO-ATP synthase, α-subunit of F1 part	atpA	Respiration and oxidative phosphorylation	12
cg1897	putative secreted protein CGP3 region	0	Prophage genes	12
cg1905	hypothetical protein CGP3 region	0	Prophage genes	12
cg2054	putative membrane protein CGP3 region	0	Prophage genes	12
cg2139	glutamate uptake system, ABC-type, permease subunit 2	gluD	Amino acid transport and metabolism	12
cg2642	benzoate transport protein	benK1 (benK)	Carbon source transport and metabolism	12
cg2918	putative dehydrogenase or related protein	0	0	12
cg0568	GABA-specific uptake transporter	gabP	Carbon source transport and metabolism; Amino acid transport and metabolism; Transport and metabolism of further metabolites	11
cg0597	50S ribosomal protein L23	rplW	Translation, ribosomal structure and biogenesis	11
cg0634	50S ribosomal protein L15	rplO	Translation, ribosomal structure and biogenesis	11
cg0755	O-acetylhomoserine sulfhydrylase EC:2.5.1.49, loss causes methionine auxotrophy	metY	Amino acid transport and metabolism	11
cg0798	2-methylcitrate synthase	prpC1	Carbon source transport and metabolism	11
cg0812	acetyl/propionyl-CoA carboxylase, β chain (EC:6.4.1.2,6.4.1.3) mycolic acid biosythesis	dtsR1 (accD1)	Cell wall/membrane/envelope biogenesis	11
cg0898	pyridoxal 5-phosphate PLP synthase subunit	pdxS	Coenzyme transport and metabolism	11
cg0899	pyridoxal 5-phosphate PLP synthase subunit, glutamine amidotransferase	pdxT	Coenzyme transport and metabolism	11
cg0928	putative ABC-type putative iron-siderophore transporter, ATPase subunit	0	Inorganic ion transport, metabolism, and storage; Transport and metabolism of further metabolites	11
cg1109	anion-specific porin precursor	porB	Inorganic ion transport, metabolism, and storage	11
cg1141	putative protein, homolog of lactam utilization protein B, UPF0271-family, conserved	0	Carbon source transport and metabolism	11
cg1152	FMNH2-dependent monooxygenase for sulfonate ester utilization EC:1.14.14.-	seuB	Transport and metabolism of further metabolites	11
cg1215	quinolinate phosphoribosyltransferase	nadC	Coenzyme transport and metabolism	11
cg1342	dissimilatory nitrate reductase, δ-subunit, assembly factor	narJ	Respiration and oxidative phosphorylation	11
cg1436	acetolactate synthase AHAS, small subunit EC:2.2.1.6	ilvN	Amino acid transport and metabolism	11
cg1514	putative secreted protein CGP1 region	0	Prophage genes	11
cg1584	ornithine carbamoyltransferase	argF	Amino acid transport and metabolism	11
cg1782	transposase	tnp13b	DNA replication, recombination, repair, and degradation	11
cg1783	sarcosine oxidase-N-terminal fragment	soxA	Carbon source transport and metabolism	11
cg1977	putative secreted protein CGP3 region	0	Prophage genes	11
cg2070	putative phage integrase C-terminal fragment, CGP3 region	int2	Prophage genes	11
cg2147	substrate-specific component BioY of biotin ECF transporter	bioY	Coenzyme transport and metabolism	11
cg2261	low affinity ammonium uptake protein	amtB	Inorganic ion transport and metabolism	11
cg2445	heme oxygenase	hmuO	Transport and metabolism of further metabolites	11
cg2616	vanillate demethylase, oxygenase subunit	vanA	Carbon source transport and metabolism	11
cg2884	putative dipeptide/tripeptide permease	0	0	11
cg2920	putative shikimate permease of the major facilitator superfamily	0	0	11
cg3115	sulfate adenylyltransferase subunit 2 (EC:2.7.7.4), loss causes sulfide/cysteine auxotrophy	cysD	0	11
cg3140	putative DNA-3-methyladenine glycosylase I protein (EC:3.2.2.20)	tagA1	0	11
cg3284	two component sensor kinase, copper homeostasis, horizontally transferred gene	copS (cgtS9)	0	11
cg3338	putative membrane protein	0	0	11
cg3377	hypothetical protein, conserved	0	0	11
cg0043	ABC-type Mn/Zn import system Znu2, ATP-binding protein	znuC2	Inorganic ion transport, metabolism, and storage	10
cg0083	putative nicotinamide mononucleotide uptake permease, nicotinamide mononucleotide NMN uptake permease, PnuC-family	0	Coenzyme transport and metabolism	10
cg0175	putative secreted protein, signal peptide	0	Unknown function	10
cg0340	Phenylpropanoid transporter, MFS-type; involved in degradation of aromatic compounds	phdT	Carbon source transport and metabolism	10
cg0464	copper-transporting P-type ATPase (EC:3.6.3.4)	copA (ctpA, ctpV)	Inorganic ion transport, metabolism, and storage	10
cg0591	putative siderophore ABC transporter, permease protein	0	Inorganic ion transport, metabolism, and storage; Transport and metabolism of further metabolites	10
cg0706	putative membrane protein, conserved	0	Unknown function	10
cg0707	two component sensor kinase	cgtS7	Post-translational modification; Signal transduction mechanisms	10
cg0793	putative secreted protein	0	Unknown function	10
cg0825	3-ketoacyl-acyl-carrier-protein reductase	fabG	Lipid transport and metabolism	10
cg1062	ABC-type urea uptake system, permease subunit	urtB	Transport and metabolism of further metabolites	10
cg1064	ABC-type urea uptake system, permease subunit	urtC	Transport and metabolism of further metabolites	10
cg1151	FMNH2-dependent monooxygenase for sulfonate ester utilization EC:1.14.14.-	seuA	Transport and metabolism of further metabolites	10
cg1293	putative secreted protein	0	Unknown function	10
cg1343	dissimilatory nitrate reductase, β-subunit, iron sulfur protein	narH	Respiration and oxidative phosphorylation	10
cg1975	hypothetical protein, conserved CGP3 region	0	Prophage genes	10
cg2113	transcriptional regulator, suppressor of cell division	divS	Signal transduction mechanisms	10
cg2118	transcriptional regulator of sugar metabolism, presumably fructose responsive, DeoR-family	fruR	Signal transduction mechanisms	10
cg2797	hypothetical protein, conserved	0	0	10
cg2868	putative extracellular nuclease	nuc (nucH)	0	10
cg2896	putative secreted protein, hypothetical endoglucanase	0	0	10
cg3047	acetate kinase (EC:2.7.2.1)	ack	0	10
cg3100	chaperone Dnak, heat shock protein	dnaK	0	10
cg3114	sulfate adenyltransferase subunit 1 (EC:2.7.7.4), loss causes sulfide/cysteine auxotrophy	cysN	0	10
cg3125	citrate uptake transporter, membrane subunit	tctA	0	10
cg3285	two component response regulator, copper homeostasis, horizontally transferred gene	copR (cgtR9)	0	10
cg3291	putative transcriptional regulator, Crp-family, horizontally transferred gene	0	0	10
cg0071	putative protein of metallo-β-lactamase superfamily, RHOD domain	0	General function prediction only	9
cg0096	hypothetical protein, conserved	0	Unknown function	9
cg0282	putative protein, CsbD-family, probably involved in stress response	cybD	General function prediction only	9
cg0303	2-isopropylmalate synthase (EC:2.3.3.13)	leuA	Amino acid transport and metabolism	9
cg0346	acyl-CoA dehydrogenase; involved in degradation of aromatic compounds	phdD (fadE)	Carbon source transport and metabolism	9
cg0444	transcriptional regulator, involved in acetate metabolism, MerR-family	ramB	Signal transduction mechanisms	9
cg0566	4-aminobutyrate aminotransferase, AT class II (EC:2.6.1.19)	gabT	Carbon source transport and metabolism; Amino acid transport and metabolism; Transport and metabolism of further metabolites	9
cg0567	putative succinate-semialdehyde dehydrogenase NADP+ (EC:1.2.1.16)	gabD2	Carbon source transport and metabolism; Amino acid transport and metabolism; Transport and metabolism of further metabolites	9
cg0625	putative secreted protein	0	Unknown function	9
cg0668	putative membrane protein, segregation ATPase FtsK/SpoIIIE-family, conserved	0	General function prediction only	9
cg0808	putative lipopolysaccharide biosynthesis acyltransferase, conserved	wbpC	Cell wall/membrane/envelope biogenesis	9
cg0810	ε-peptide of acetyl-CoA carboxylase, conserved	accE	Lipid transport and metabolism	9
cg0835	trehalose uptake system, ABC-type, component	tusK (msiK2)	Carbon source transport and metabolism	9
cg1016	glycine βine transporter, deletion mutant sensitive to osmotic stress	betP	Transport and metabolism of further metabolites	9
cg1153	FMNH2-dependent monooxygenase EC:1.14.14.- for sulfonate ester utilization	seuC	Transport and metabolism of further metabolites	9
cg1229	thiamin-regulated ECF transporter for hydroxymethylpyrimidine, transmembrane component of energizing module	ykoC	Coenzyme transport and metabolism	9
cg1332	putative secreted hydrolase	0	General function prediction only	9
cg1363	F1FO-ATP synthase, c-subunit of FO part	atpE	Respiration and oxidative phosphorylation	9
cg1365	F1FO-ATP synthase, δ-subunit of F1 part	atpH	Respiration and oxidative phosphorylation	9
cg1487	isopropylmalate isomerase large subunit (EC:4.2.1.33)	leuC	Amino acid transport and metabolism	9
cg1582	acetylglutamate kinase (EC:2.7.2.8)	argB	Amino acid transport and metabolism	9
cg1765	transcriptional repressor of the suf operon which is required for the assembly of (Fe-S) clusters, ArsR-family	sufR	Signal transduction mechanisms	9
cg1859	putative secreted protein	0	Unknown function	9
cg1896	putative secreted protein CGP3 region	0	Prophage genes	9
cg2014	hypothetical protein CGP3 region	0	Prophage genes	9
cg2022	putative secreted protein CGP3 region	0	Prophage genes	9
cg2320	putative transcriptional regulator, ArsR-family	0	Signal transduction mechanisms	9
cg2564	hypothetical protein	0	Unknown function	9
cg2678	putative ABC-type dipeptide/oligopeptide/nickel transport systems, secreted component	0	General function prediction only	9
cg2912	ABC-type Mn/Zn import system Znu1, ATPase component	znuC1	0	9
cg3117	ferredoxin-like protein, involved in electron-transfer, loss causes sulfide/cysteine bradytrophy	cysX	0	9
cg3139	hypothetical protein, conserved	0	0	9
cg3169	phosphoenolpyruvate carboxykinase GTP (EC:4.1.1.32)	pck	0	9
cg3283	hypothetical protein, horizontally transferred gene	0	0	9
cg3374	putative NADH-dependent flavin oxidoreductase, Old Yellow Enzyme family, probably involved in oxidative stress response	cye1	0	9
cg0133	p-aminobenzoyl-glutamate transporter	abgT	Amino acid transport and metabolism	8
cg0159	hypothetical protein	0	Unknown function	8
cg0344	3-hydroxyacyl-CoA dehydrogenase; involved in degradation of aromatic compounds	phdB (fabG1)	Carbon source transport and metabolism	8
cg0345	3-oxoacyl-CoA ketohydrolase (acetyl-CoA forming); involved in degradation of aromatic compounds	phdC	Carbon source transport and metabolism	8
cg0385	β-glucosidase precursor-N-terminal domain, putative pseudogene	bglS	Carbon source transport and metabolism	8
cg0397	putative 5-nucleotidase precursor (EC:3.1.3.5), part of Pi starvation stimulon	ushA	DNA replication, recombination, repair, and degradation; Inorganic ion transport, metabolism, and storage	8
cg0423	UDP-N-acetylenolpyruvoylglucosamine reductase (EC:1.1.1.158), horizontally transferred	murB	Cell wall/membrane/envelope biogenesis	8
cg0508	putative ABC-type putative spermidine/putrescine/ironIII transporter, substrate-binding lipoprotein	0	General function prediction only	8
cg0525	hypothetical protein	0	Unknown function	8
cg0601	30S ribosomal protein S3	rpsC	Translation, ribosomal structure and biogenesis	8
cg0623	putative cobalamin ECF transporter, transmembrane component SCO2323 of energizing module	cbrV	Coenzyme transport and metabolism	8
cg0624	putative secreted oxidoreductase	0	General function prediction only	8
cg0645	cytochrome P450 (EC:1.14.15.1), part of putative cytochrome P450 system of p-cresol methylhydroxylase	creJ (cytP)	Carbon source transport and metabolism	8
cg0665	putative serine protease	0	General function prediction only	8
cg0693	60 KDA chaperonin, (protein CPN60 GroEl) C-terminal fragment, putative pseudogene	groEL	Protein turnover and chaperones	8
cg0701	putative drug/metabolite transporter DMT superfamily	0	Amino acid transport and metabolism	8
cg0757	hypothetical protein, conserved	0	Unknown function	8
cg0821	hypothetical protein, conserved	0	Unknown function	8
cg0823	nitrilotriacetate monooxygenase component A (EC:1.14.13.-)	ntaA	Transport and metabolism of further metabolites	8
cg0996	two component response regulator	cgtR2	Signal transduction mechanisms	8
cg1129	3-deoxy-7-phosphoheptulonate synthase	aroF	Amino acid transport and metabolism	8
cg1214	cysteine desulfurase-like protein involved in Fe-S cluster assembly, required for maturation of NadA	nadS	Coenzyme transport and metabolism	8
cg1341	dissimilatory nitrate reductase, γ-subunit, cytochrome b	narI	Respiration and oxidative phosphorylation	8
cg1435	acetolactate synthase I AHAS, large subunit EC:2.2.1.6, deletion causes isoleucine auxotrophy	ilvB	Amino acid transport and metabolism	8
cg1580	N-acetyl-γ-glutamyl-phosphate reductase (EC:1.2.1.38)	argC	Amino acid transport and metabolism	8
cg1583	acetylornithine aminotransferase, AT class II (EC:2.6.1.11)	argD	Amino acid transport and metabolism	8
cg1585	transcriptional repressor of arginine biosynthesis, ArgR-family	argR	Signal transduction mechanisms	8
cg1908	hypothetical protein CGP3 region	0	Prophage genes	8
cg1932	putative protein phosphatase CGP3 region	ppp2	Prophage genes	8
cg1962	putative membrane protein CGP3 region	0	Prophage genes	8
cg2102	RNA polymerase σ factor	sigB	Transcription including sigma factors, RNA processing and modification	8
cg2260	nitrogen transcriptional regulator PII	glnK	Signal transduction mechanisms	8
cg2631	protocatechuate dioxygenase β subunit (EC:1.13.11.3)	pcaH	Carbon source transport and metabolism	8
cg2644	ATP-dependent Clp protease proteolytic subunit (EC:3.4.21.92)	clpP2	Protein turnover and chaperones	8
cg2645	ATP-dependent Clp protease proteolytic subunit (EC:3.4.21.92)	clpP1	Protein turnover and chaperones	8
cg3011	chaperone GroEL	groEL (groEL2)	0	8
cg3079	ATP-dependent protease heat shock protein	clpB	0	8
cg3083	putative Co/Zn/Cd cation transporter, CDF-family	0	0	8
cg3110	putative protein, slightly similar to aquaporin	0	0	8
cg3143	putative secreted protein, conserved	0	0	8
cg3211	putative secreted protein	0	0	8
cg3213	putative secreted protein	0	0	8
cg3320	putative ABC-type transport system, involved in lipoprotein release, permease component	0	0	8
cg0111	hypothetical protein	0	Unknown function	7
cg0211	putative oxidoreductase dehydrogenase	oxiB	General function prediction only	7
cg0347	enoyl-CoA hydratase; involved in degradation of aromatic compounds	phdE (hdtZ)	Carbon source transport and metabolism	7
cg0378	putative phage-associated protein	0	General function prediction only	7
cg0411	putative membrane protein	0	Unknown function	7
cg0415	putative protein-tyrosine-phosphatase (EC:3.1.3.48), horizontally transferred	ptpA2	Unknown function	7
cg0447	succinate:menaquinone oxidoreductase, iron-sulfur protein subunit	sdhB	Central carbon metabolism; Anaerobic metabolism; Respiration and oxidative phosphorylation	7
cg0596	50S ribosomal protein L4	rplD	Translation, ribosomal structure and biogenesis	7
cg0631	30S ribosomal protein S5	rpsE	Translation, ribosomal structure and biogenesis	7
cg0666	putative membrane protein	0	Unknown function	7
cg0683	putative permease	0	General function prediction only	7
cg0689	hypothetical protein	0	Unknown function	7
cg0767	putative cytoplasmic siderophore-interacting protein	0	Inorganic ion transport, metabolism, and storage; Transport and metabolism of further metabolites	7
cg0770	putative iron-siderophore ABC transporter, permease subunit	0	Inorganic ion transport, metabolism, and storage; Transport and metabolism of further metabolites	7
cg0838	putative helicase	0	DNA replication, recombination, repair, and degradation	7
cg0892	hypothetical protein	0	Unknown function	7
cg0936	resuscitation promoting factor	rpf1	Cell wall/membrane/envelope biogenesis	7
cg0997	two component sensor kinase	cgtS2	Signal transduction mechanisms	7
cg1065	ABC-type urea uptake system	urtD	Transport and metabolism of further metabolites	7
cg1180	putative glycosyltransferase, probably involved in cell wall biogenesis	0	General function prediction only	7
cg1298	ABC transporter, subunit I, essential for cytochrome bd oxidase assembly	cydC	Protein turnover and chaperones	7
cg1410	transcriptional repressor of of the ribose importer RbsACBD, LacI-family	rbsR	Signal transduction mechanisms	7
cg1478	hypothetical protein	0	Unknown function	7
cg1537	glucose-specific EIIABC component EIIGlc of PTS EC:2.7.1.69 fructose-specific enzyme II BC (EIIFru) component of PTS (EC:2.7.1.69)	ptsG	Carbon source transport and metabolism; signal transduction mechanisms	7
cg1626	hypothetical protein, conserved	0	Unknown function	7
cg1695	putative plasmid maintenance system antidote protein, HTH-motif XRE-family	0	General function prediction only	7
cg1696	putative antibiotic efflux permease of the major facilitator superfamily	0	General function prediction only	7
cg1762	Fe-S cluster assembly ATPase	sufC	Coenzyme transport and metabolism	7
cg1763	Fe-S cluster assembly membrane protein	sufD	Coenzyme transport and metabolism	7
cg1832	putative ABC-type iron-siderophore transporter, substrate-binding lipoprotein	0	Inorganic ion transport, metabolism, and storage; Transport and metabolism of further metabolites	7
cg1906	hypothetical protein CGP3 region	0	Prophage genes	7
cg1911	putative secreted protein CGP3 region	0	Prophage genes	7
cg1935	gluconate-responsive repressor 2, repressor of genes involved in gluconate catabolism and the pentose phosphate pathway CGP3 region, GntR-family	gntR2	Prophage genes	7
cg1968	hypothetical protein CGP3 region	0	Prophage genes	7
cg1981	hypothetical protein CGP3 region	0	Prophage genes	7
cg2012	putative secreted protein CGP3 region	0	Prophage genes	7
cg2018	putative membrane protein CGP3 region	0	Prophage genes	7
cg2052	putative secreted protein CGP3 region	0	Prophage genes	7
cg2064	putative DNA topoisomerase I omega-protein EC:5.99.1.2 CGP3 region	0	Prophage genes	7
cg2204	ABC-type heme transport system, ATPase component	hrtA	Transport and metabolism of further metabolites	7
cg2234	putative ABC-type putative ironIII dicitrate transporter, substrate-binding lipoprotein	0	Carbon source transport and metabolism; Inorganic ion transport and metabolism	7
cg2425	succinate exporter	sucE	Carbon source transport and metabolism	7
cg2556	putative iron-regulated membrane protein	0	Unknown function	7
cg2558	putative protein, related to aldose 1-epimerase	0	General function prediction only	7
cg2577	putative multitransmembrane, metal-binding protein, Com-family	0	General function prediction only	7
cg2875	hypothetical protein	0	0	7
cg2917	hypothetical protein, conserved	0	0	7
cg2947	two component response regulator	cgtR5	0	7
cg2958	L-2,3-butanediol dehydrogenase/acetoin reductase (EC:1.1.1.5)	butA	0	7
cg3078	hypothetical protein	0	0	7
cg3082	putative transcriptional regulator, ArsR-family	0	0	7
cg3113	Sirohydrochlorin ferrochelatase (EC:4.99.1.4), loss causes sulfide/cysteine auxotrophy	cysY	0	7
cg3254	putative membrane protein	0	0	7
cg3308	30S ribosomal protein S6	rpsF	0	7
cg3389	myo-Inositol dehydrogenase, putative oxidoreductase	oxiC	0	7
cg3399	putative permease of the major facilitator superfamily	0	0	7
cg0012	sulphonate sulphur utilization transcriptional regulator SsuR, activator of sulfonateester utilization, ROK-family, loss causes inability to utilize alkylsulfonates	ssuR	Signal transduction mechanisms	6
cg0035	putative 5-nucleotidase, putative pseudogene	0	General function prediction only	6
cg0038	putative organic hydroperoxide resistance/detoxification protein	ohr	General function prediction only	6
cg0095	biotin synthase (EC:2.8.1.6)	bioB	Coenzyme transport and metabolism	6
cg0120	putative esterase/lipase/thioesterase-family protein, hydrolase	0	General function prediction only	6
cg0255	hypothetical protein	0	Unknown function	6
cg0316	putative secreted protein	0	Unknown function	6
cg0405	putative secreted siderophore-binding lipoprotein of ABC-type ironIII dicitrate transporter	0	Inorganic ion transport, metabolism, and storage	6
cg0424	putative glycosyltransferase, horizontally transferred	0	General function prediction only	6
cg0465	putative membrane protein, conserved	0	Unknown function	6
cg0594	50S ribosomal protein L3	rplC	Translation, ribosomal structure and biogenesis	6
cg0598	50S ribosomal protein L2	rplB	Translation, ribosomal structure and biogenesis	6
cg0600	50S ribosomal protein L22	rplV	Translation, ribosomal structure and biogenesis	6
cg0639	ferredoxin reductase, part of putative cytochrome P450 system of p-cresol methylhydroxylase	creE	Carbon source transport and metabolism	6
cg0655	DNA-directed RNA polymerase α subunit (EC:2.7.7.6), essential	rpoA	Transcription including sigma factors, RNA processing and modification	6
cg0795	putative FAD-dependent pyridine nucleotide-disulphide oxidoreductase, involved in zinc metabolism	0	Inorganic ion transport, metabolism, and storage	6
cg0836	hypothetical protein	0	Unknown function	6
cg0837	hypothetical protein	0	Unknown function	6
cg0875	hypothetical protein, conserved	0	Unknown function	6
cg0961	putative homoserine O-acetyltransferase	0	Amino acid transport and metabolism	6
cg1139	putative allophanate hydrolase subunit 2	0	Transport and metabolism of further metabolites	6
cg1227	thiamin-regulated ECF transporter for hydroxymethylpyrimidine, substrate-specific component	ykoE	Coenzyme transport and metabolism	6
cg1581	monofunctional NAGS N-acetyl glutamate synthase,catalyzes fifth step of arginine biosynthesis (EC:2.3.1.35)	argJ	Amino acid transport and metabolism	6
cg1602	DNA repair protein	recN	DNA replication, recombination, repair, and degradation	6
cg1656	NADH dehydrogenase type II, NDH-II (EC:1.6.99.3), not essential, non-proton pumping	ndh	Respiration and oxidative phosphorylation	6
cg1739	glutamine amidotransferase, conserved	gat	Amino acid transport and metabolism; Nucleotide transport and metabolism; Coenzyme transport and metabolism	6
cg1746	putative membrane protein CGP2 region	0	Prophage genes	6
cg1764	Fe-S cluster assembly protein	sufB	Coenzyme transport and metabolism	6
cg1910	putative secreted or membrane protein CGP3 region	0	Prophage genes	6
cg1931	putative secreted protein CGP3 region	0	Prophage genes	6
cg1954	hypothetical protein CGP3 region	0	Prophage genes	6
cg1976	hypothetical protein CGP3 region	0	Prophage genes	6
cg2017	hypothetical protein CGP3 region	0	Prophage genes	6
cg2021	putative protein, similar to p18, bacteriophage CP-1 streptococcus pneumoniae CGP3 region	0	Prophage genes	6
cg2136	glutamate uptake system, ABC-type, ATP-binding protein	gluA	Amino acid transport and metabolism	6
cg2148	ATPase component BioM of energizing module of biotin ECF transporter	bioM	Coenzyme transport and metabolism	6
cg2157	tellurium resistance membrane protein	terC	Inorganic ion transport and metabolism	6
cg2202	ABC-type heme transport system, permease component	hrtB	Transport and metabolism of further metabolites	6
cg2402	putative secreted cell wall peptidase, NLP/P60-family; may be involved peptidoglycan maintenance	nlpC	Cell wall/membrane/envelope biogenesis	6
cg2657	putative membrane protein-fragment, putative pseudogen	0	Unknown function	6
cg2677	putative ABC-type dipeptide/oligopeptide/nickel transport system, permease component	0	General function prediction only	6
cg2750	putative membrane protein, conserved	0	0	6
cg2913	ABC-type Mn/Zn import system Znu1, permease component	znuB1	0	6
cg2916	3-ketosteroid-1-dehydrogenase	ksdD	0	6
cg2919	putative oxidoreductase	0	0	6
cg2939	ABC-Transporter for sialic acid, fused permease and ATPase components	siaG	0	6
cg2948	two component sensor kinase	cgtS5	0	6
cg3097	transcriptional regulator involved in heat shock response, MerR-family	hspR	0	6
cg3112	Sulfate transporter, loss causes sulfide/cysteine auxotrophy	cysZ	0	6
cg3202	transcriptional regulator involved in amino acid biosynthesis, GntR-family	farR	0	6
cg3228	hypothetical protein	0	0	6
cg3247	two component response regulator, control of heme homeostasis	hrrA (cgtR11)	0	6
cg3276	#N/A	#N/A	#N/A	6
cg3309	putative secreted protein	0	0	6
cg3367	putative ABC-type multidrug transport system, ATPase component	0	0	6
cg3392	myo-Inositol 2-dehydrogenase (EC:1.1.1.18)	oxiE	0	6
cg3394	putative secreted protein	0	0	6
cg3405	putative NADPH quinone reductase or Zn-dependent oxidoreductase	0	0	6
cg0033	putative secreted protein	0	Unknown function	5
cg0143	mannitol-1-phosphate 5-dehydrogenase (EC:1.1.1.17), required for fructose utilization	mtlD	Carbon source transport and metabolism	5
cg0174	putative transport protein, conserved	0	Unknown function	5
cg0182	DNA-3-methyladenine glycosylase I protein (EC:3.2.2.20)	tagA2	DNA replication, recombination, repair, and degradation	5
cg0198	putative protein, conserved, probably involved in myo-inositol metabolism	0	Carbon source transport and metabolism	5
cg0199	aldehyde dehydrogenase, Methylmalonate-semialdehyde dehydrogenase (EC:1.2.1.27), myo-Inositol catabolism	iolA	Carbon source transport and metabolism	5
cg0201	enzyme involved in inositol metabolism	iolB	Carbon source transport and metabolism	5
cg0215	cold-shock protein A, contains signal peptide for secretion	cspA	Transcription including sigma factors, RNA processing and modification	5
cg0274	putative oxidoreductase, maybe involved in oxidative stress response	maoA	Carbon source transport and metabolism	5
cg0315	branched chain amino acid exporter Ile, Leu, Val, Met, small subunit	brnE	Amino acid transport and metabolism	5
cg0328	hypothetical protein	0	Unknown function	5
cg0387	zinc-type alcohol dehydrogenase transmembrane, NAD-linked mycothiol-dependent formaldehyde dehydrogenase (EC:1.2.1.66)	adhE (fadH)	Carbon source transport and metabolism	5
cg0416	putative secreted protein, carrying a eukaryotic domain, horizontally transferred	0	Unknown function	5
cg0417	putative dTDP-glucose 4,6-dehydratase transmembrane protein EC:4.2.1.46, horizontally transferred	capD	Nucleotide transport and metabolism	5
cg0604	30S ribosomal protein S17	rpsQ	Translation, ribosomal structure and biogenesis	5
cg0607	putative secreted protein	0	Unknown function	5
cg0632	50S ribosomal protein L30	rpmD	Translation, ribosomal structure and biogenesis	5
cg0636	putative membrane protein	creB	Unknown function	5
cg0640	ferredoxin no. 2, 2Fe-2S, part of putative cytochrome P450 system of p-cresol methylhydroxylase	creF (fdxB)	Carbon source transport and metabolism	5
cg0641	4-hydroxybenzyl-alcohol dehydrogenase (EC: 1.17.99.1)	creG (fabG2)	Carbon source transport and metabolism	5
cg0642	putative PEP-utilizing enzyme, probably DNA binding, conserved	creH	Carbon source transport and metabolism	5
cg0671	hypothetical protein, conserved	0	Unknown function	5
cg0690	chaperonin 10 Kd subunit	groES	Protein turnover and chaperones	5
cg0691	60 KDA chaperonin, (protein CPN60 HSP60-) N-terminal fragment, putative pseudogene	groEL	Protein turnover and chaperones	5
cg0697	hypothetical protein, conserved	0	Unknown function	5
cg0720	phytoene dehydrogenase desaturase (EC:1.3.99.-), terpenoid synthesis	crtI	Transport and metabolism of further metabolites	5
cg0737	high affinity ABC-type methionine transporter,substrate-binding lipoprotein (TC 3.A.1.24.1)	metQ	Amino acid transport and metabolism	5
cg0753	putative secreted protein	0	Unknown function	5
cg0791	pyruvate carboxylase (EC:6.4.1.1)	pyc	Central carbon metabolism	5
cg0953	monocarboxylic acid transporter	mctC	Carbon source transport and metabolism	5
cg1076	putative UDP-N-acetylglucosamine pyrophosphorylase (EC:2.7.7.23)	glmU	Cell wall/membrane/envelope biogenesis	5
cg1083	two component sensor kinase	cgtS10	Post-translational modification; Signal transduction mechanisms	5
cg1084	two component response regulator	cgtR10	Signal transduction mechanisms	5
cg1085	hypothetical protein	0	Unknown function	5
cg1159	putative secreted protein	0	Unknown function	5
cg1213	transposase	tnp1a	DNA replication, recombination, repair, and degradation	5
cg1226	4-hydroxybenzoate 3-monooxygenase (EC:1.14.13.2)	pobB (pobA)	Carbon source transport and metabolism	5
cg1231	Na+(K+)/H+ antiporter	chaA	Inorganic ion transport, metabolism, and storage	5
cg1255	putative HNH endonuclease, conserved	0	General function prediction only	5
cg1287	hypothetical protein, conserved	0	Unknown function	5
cg1289	putative multidrug efflux permease of the major facilitator superfamily	0	General function prediction only	5
cg1361	putative protein, conserved, maybe related to Mg2+ uptake	atpI	Inorganic ion transport, metabolism, and storage	5
cg1367	F1FO-ATP synthase, γ-subunit of F1 part	atpG	Respiration and oxidative phosphorylation	5
cg1369	F1FO-ATP synthase, ε-subunit of F1 part	atpC	Respiration and oxidative phosphorylation	5
cg1373	putative glyoxalase/bleomycin resistance/dioxygenase superfamily protein	0	General function prediction only	5
cg1411	ribose/xylose transporter, ABC-type sugar aldose transport system, ATPase component (TC 3.A.1.2.1)	rbsA	Carbon source transport and metabolism	5
cg1412	ribose/xylose transporter, ABC-type transport system, permease component (TC 3.A.1.2.1)	rbsC	Carbon source transport and metabolism	5
cg1434	small-conductance mechanosensitive channel, MscS-family	yggB (mscCG)	Amino acid transport and metabolism	5
cg1474	putative ATP/GTP-binding protein, large untranslated regions besides	0	General function prediction only	5
cg1603	hypothetical protein, conserved	0	Unknown function	5
cg1665	putative secreted protein	0	Unknown function	5
cg1756	secreted Exo-α- sialidase (EC:3.2.1.18), maybe involved in glycosphingolipid metabolism, N-Glycan degradation	nanH	Cell wall/membrane/envelope biogenesis	5
cg1914	hypothetical protein CGP3 region	0	Prophage genes	5
cg1922	hypothetical protein CGP3 region	0	Prophage genes	5
cg1923	hypothetical protein CGP3 region	0	Prophage genes	5
cg1924	hypothetical protein CGP3 region	0	Prophage genes	5
cg1934	hypothetical protein CGP3 region	0	Prophage genes	5
cg1940	putative secreted protein CGP3 region	0	Prophage genes	5
cg1967	hypothetical protein CGP3 region	0	Prophage genes	5
cg1983	hypothetical protein CGP3 region	0	Prophage genes	5
cg2016	hypothetical protein CGP3 region	0	Prophage genes	5
cg2023	putative membrane protein CGP3 region	0	Prophage genes	5
cg2032	putative membrane protein CGP3 region	0	Prophage genes	5
cg2043	hypothetical protein, conserved CGP3 region	0	Prophage genes	5
cg2065	putative superfamily II DNA or RNA helicase CGP3 region	0	Prophage genes	5
cg2106	hypothetical protein, conserved	0	Unknown function	5
cg2196	putative secreted or membrane protein	0	Unknown function	5
cg2312	putative hydroxypyruvate isomerase (EC:5.3.1.22), maybe involved in glyoxylate and dicarboxylate metabolism	gip	Carbon source transport and metabolism	5
cg2381	hypothetical protein, conserved	0	Unknown function	5
cg2404	cytochrome bc1 complex, Rieske iron-sulfur protein	qcrA (qcrA1)	Respiration and oxidative phosphorylation	5
cg2449	putative protein, involved in SOS and stress response, conserved	0	General function prediction only	5
cg2500	putative transcriptional regulator, ArsR-family	znr	Signal transduction mechanisms	5
cg2504	hypothetical protein, conserved	0	Unknown function	5
cg2543	putative glycolate oxidase FAD-linked subunit oxidoreductase, S-2-hydroxy-acid oxidase (EC:1.1.3.15)	glcD	Carbon source transport and metabolism	5
cg2545	putative secreted or membrane protein	0	Unknown function	5
cg2546	putative secondary C4-dicarboxylate transporter, tripartite ATP-independent transporter, TRAP-T-family	0	Carbon source transport and metabolism	5
cg2557	putative secondary Na+/bile acid symporter, bile acid:Na+ symporter BASS-family	0	General function prediction only	5
cg2613	malate dehydrogenase (EC:1.1.1.37)	mdh	Anaerobic metabolism	5
cg2630	protocatechuate dioxygenase α subunit (EC:1.13.11.3)	pcaG	Carbon source transport and metabolism	5
cg2633	putative restriction endonuclease	0	DNA replication, recombination, repair, and degradation	5
cg2651	putative protein-fragment, conserved	0	Unknown function	5
cg2676	putative ABC-type dipeptide/oligopeptide/nickel transport systems, permease component	0	General function prediction only	5
cg2739	putative permease of the major facilitator superfamily	0	0	5
cg2783	gluconate-responsive repressor 1, repressor of genes involved in gluconate catabolism and the pentose phosphate pathway, GntR-family	gntR1	0	5
cg2810	high affinity cysteine importer	cynT	0	5
cg2828	putative membrane protein	0	0	5
cg2833	O-acetylserine thiol-lyase, cysteine synthase (EC:2.5.1.47), loss causes cysteine auxotrophy	cysK	0	5
cg2885	adenosylmethionine-8-amino-7-oxononanoate transaminase, AT class II (EC:2.6.1.62)	bioA	0	5
cg2886	dithiobiotin synthetase (EC:6.3.3.3)	bioD	0	5
cg2887	two component sensor kinase, phosphate homeosatasis	phoS (cgtS3)	0	5
cg2940	ABC-Transporter for sialic acid, contain duplicated ATPase domains	siaI	0	5
cg2963	ATPase subunit of the ATP-dependent ClpC-ClpP1/ClpP2 protease	clpC	0	5
cg3000	putative rhodanese-related sulfurtransferase	0	0	5
cg3053	putative permease of the major facilitator superfamily	0	0	5
cg3077	putative membrane protein	0	0	5
cg3099	molecular chaperone GrpE, heat shock protein	grpE	0	5
cg3210	similar to cg0847, might be involved in cell wall biogenesis	lcpB	0	5
cg3260	#N/A	#N/A	#N/A	5
cg3277	putative protein, ACR, double-stranded β-helix domain	0	0	5
cg3281	Cu2+/cation-transporting ATPase transmembrane protein, horizontally transferred gene	copB	0	5
cg3322	putative secreted membrane-fusion protein	0	0	5
cg3323	D-myo-inositol-1-phosphate synthase	ino1	0	5
cg3360	anthranilate synthase component II (EC:4.1.3.27)	trpG	0	5
cg3361	anthranilate phosphoribosyltransferase (EC:2.4.2.18)	trpD	0	5
cg3387	myo-Inositol transporter 2, MFS-type	iolT2	0	5
cg3390	putative myo-Inositol catabolism, sugar phosphate isomerase/epimerase	0	0	5
cg3393	putative secreted phosphoesterase	phoC	0	5
cg0070	Putative C-terminal end of phenol hydroxylase, PhoX-family, putative pseudogene	0	General function prediction only	4
cg0097	putative zinc finger protein, conserved	0	Unknown function	4
cg0144	putative ribitol transporter, MFS-type	rbtT	Carbon source transport and metabolism	4
cg0204	putative oxidoreductase, myo-inositol 2-dehydrogenase (EC:1.1.1.18)	iolG	Carbon source transport and metabolism	4
cg0207	myo-Inositol dehydrogenase, putative oxidoreductase	oxiA	Carbon source transport and metabolism	4
cg0210	putative transcriptional regulator, LacI-family	0	Signal transduction mechanisms	4
cg0218	putative O-methyl transferase N-terminal fragment, putative pseudogene	0	General function prediction only	4
cg0223	myo-Inositol transporter 1	iolT1	Carbon source transport and metabolism	4
cg0371	cold-shock protein A2	cspA2	Transcription including sigma factors, RNA processing and modification	4
cg0418	putative aminotransferase, involved in cell wall biosynthesis, horizontally transferred	0	Cell wall/membrane/envelope biogenesis	4
cg0419	putative glycosyltransferase, horizontally transferred	0	General function prediction only	4
cg0435	UDP-glucose 6-dehydrogenase (EC:1.1.1.22), horizontally transferred	udgA1	Nucleotide transport and metabolism	4
cg0463	transcriptional repressor during copper starvation	csoR	Signal transduction mechanisms; Inorganic ion transport, metabolism, and storage	4
cg0467	hemin-binding periplasmic protein precursor	hmuT	Transport and metabolism of further metabolites	4
cg0501	putative shikimate permease, MFS-type	qsuA	Amino acid transport and metabolism	4
cg0502	putative dehydroshikimate dehydratase, 2 domain protein	qsuB	Amino acid transport and metabolism	4
cg0507	putative ABC-type putative spermidine/putrescine/ironIII transporter, permease subunit	0	General function prediction only	4
cg0545	low-affinity phosphate transport protein, Pit-family	pitA	Inorganic ion transport, metabolism, and storage	4
cg0572	50S ribosomal protein L10	rplJ	Translation, ribosomal structure and biogenesis	4
cg0748	putative ABC-type putative iron-siderophore transporter, substrate-binding lipoprotein	0	Inorganic ion transport, metabolism, and storage; Transport and metabolism of further metabolites	4
cg0797	2-methylisocitrate lyase	prpB1	Carbon source transport and metabolism	4
cg0829	putative lactoylglutathione lyase or related lyase, glyoxylase-family, conserved	0	General function prediction only	4
cg1048	putative haloacid dehalogenase/epoxide hydrolase-family	0	Carbon source transport and metabolism	4
cg1082	putative membrane protein	0	Unknown function	4
cg1090	γ-glutamyltranspeptidase precursor PR (EC:2.3.2.2)	ggtB	Transport and metabolism of further metabolites	4
cg1140	putative allophanate hydrolase subunit 1	0	Transport and metabolism of further metabolites	4
cg1149	hypothetical protein	0	Unknown function	4
cg1176	putative short chain dehydrogenase	0	General function prediction only	4
cg1183	putative dinucleotide-utilizing enzyme	0	Unknown function	4
cg1228	thiamin-regulated ECF transporter for hydroxymethylpyrimidine, duplicated ATPase component of energizing module	ykoD	Coenzyme transport and metabolism	4
cg1230	hypothetical protein, conserved	0	Unknown function	4
cg1312	putative membrane protein	0	Unknown function	4
cg1322	putative protein, conserved, YceI homolog	0	Unknown function	4
cg1345	nitrate/nitrite antiporter	narK	Inorganic ion transport, metabolism, and storage	4
cg1348	putative membrane protein containing CBS domain	0	Unknown function	4
cg1368	F1FO-ATP synthase, β-subunit of F1 part	atpD	Respiration and oxidative phosphorylation	4
cg1380	aliphatic sulfonate binding protein, essential for uptake of alkylsulfonates	ssuA	Transport and metabolism of further metabolites	4
cg1413	ribose/xylose transport, secreted sugar-binding protein (TC 3.A.1.2.1)	rbsB	Carbon source transport and metabolism	4
cg1414	ribose/xylose transport system, ABC-type transport system, uncharacterized component (TC 3.A.1.2.1)	rbsD	Carbon source transport and metabolism	4
cg1424	lysine efflux permease	lysE	Amino acid transport and metabolism	4
cg1432	dihydroxy-acid dehydratase EC:4.2.1.9	ilvD	Amino acid transport and metabolism	4
cg1443	putative acyl-CoA dehydrogenase-family protein C-terminal fragment, putative pseudogene	0	Lipid transport and metabolism	4
cg1468	hypothetical protein, conserved	0	Unknown function	4
cg1475	hypothetical protein, conserved	0	Unknown function	4
cg1486	leucine and tryptophan biosynthesis regulator, transcriptional repressor, IclR-family	ltbR	Signal transduction mechanisms	4
cg1513	transposase, putative pseudogene CGP1 region	tnp23a	Prophage genes, DNA replication, recombination and repair	4
cg1545	permease of the major facilitator superfamily	uriT	General function prediction only	4
cg1572	putative glycerophosphoryl diester phosphodiesterase 2 (EC:3.1.4.46)	glpQ2	Carbon source transport and metabolism	4
cg1577	putative secreted hydrolase	0	General function prediction only	4
cg1597	hypothetical protein, conserved	0	Unknown function	4
cg1630	oxoglutarate dehydrogenase inhibitor protein, essential for glutamine utilization, regulates ODH activity	odhI	Signal transduction mechanisms	4
cg1631	putative transcriptional regulator, MerR-family	0	Signal transduction mechanisms	4
cg1655	hydroxyethylthiazole kinase (EC:2.7.1.50)	thiM	Coenzyme transport and metabolism	4
cg1664	putative sulfate permease or related transporter MFS superfamily, SulP-family	0	General function prediction only	4
cg1685	twin argininte translocase protein A	tatA	Protein secretion	4
cg1761	Fe-S cluster assembly protein	sufS	Coenzyme transport and metabolism	4
cg1773	polyprenyltransferase cytochrome oxidase assembly factor	ctaB	Protein turnover and chaperones	4
cg1809	putative DNA-directed RNA polymerase omega subunit, essential	0	Transcription including sigma factors, RNA processing and modification	4
cg1810	guanylate kinase (EC:2.7.4.8)	gmk	Nucleotide transport and metabolism	4
cg1811	putative integration host factor, conserved	ihf	DNA replication, recombination, repair, and degradation	4
cg1812	orotidine 5-phosphate decarboxylase (EC:4.1.1.23)	pyrF	Nucleotide transport and metabolism	4
cg1813	carbamoyl-phosphate synthase large subunit (EC:6.3.5.5)	carB	Amino acid transport and metabolism; Nucleotide transport and metabolism; Coenzyme transport and metabolism	4
cg1815	dihydroorotase (EC:3.5.2.3)	pyrC	Nucleotide transport and metabolism	4
cg1816	aspartate carbamoyltransferase catalytic subunit (EC:2.1.3.2)	pyrB	Nucleotide transport and metabolism	4
cg1891	putative phage DNA adapter protein CGP3 region	alpA	Prophage genes	4
cg1903	putative ABC-type multidrug transport system, ATPase component CGP3 region	0	Prophage genes	4
cg1919	putative membrane protein CGP3 region	0	Prophage genes	4
cg1936	putative secreted protein CGP3 region	0	Prophage genes	4
cg1942	putative secreted protein CGP3 region	0	Prophage genes	4
cg1959	prophage DNA primase CGP3 region	priP	Prophage genes	4
cg1970	hypothetical protein CGP3 region	0	Prophage genes	4
cg1974	putative protein, contains peptidoglycan-binding LysM domain CGP3 region	0	Prophage genes	4
cg1986	hypothetical protein CGP3 region	0	Prophage genes	4
cg1995	hypothetical protein CGP3 region	0	Prophage genes	4
cg2001	hypothetical protein, conserved CGP3 region	0	Prophage genes	4
cg2008	putative membrane protein CGP3 region	0	Prophage genes	4
cg2011	putative membrane protein CGP3 region	0	Prophage genes	4
cg2026	hypothetical protein CGP3 region	0	Prophage genes	4
cg2034	hypothetical protein CGP3 region	0	Prophage genes	4
cg2049	hypothetical protein CGP3 region	0	Prophage genes	4
cg2062	putative protein, similar to plasmid-encoded protein PXO2.09 CGP3 region	0	Prophage genes	4
cg2063	putative membrane protein CGP3 region	0	Prophage genes	4
cg2105	hypothetical protein	0	Unknown function	4
cg2119	1-phosphofructokinase (EC:2.7.1.56)	pfkB (fruK)	Central carbon metabolism	4
cg2120	fructose-specific enzyme II BC component of PTS (EC:2.7.1.69)	ptsF	Carbon source transport and metabolism	4
cg2141	recombinase A (EC:3.4.21.88)	recA	DNA replication, recombination, repair, and degradation	4
cg2235	50S ribosomal protein L19	rplS	Translation, ribosomal structure and biogenesis	4
cg2238	sulfur transfer protein involved in thiamine biosynthesis	thiS	Coenzyme transport and metabolism	4
cg2243	putative secondary Na+:2-oxoglutarate/malate/di-,tricarboxylate symporter, divalent anion:Na+ symporter DASS-family	0	General function prediction only	4
cg2270	hypothetical protein, conserved	0	Unknown function	4
cg2283	hypothetical protein	0	Unknown function	4
cg2336	putative secreted protein	0	Unknown function	4
cg2403	cytochrome bc1 complex, cytochrome b subunit	qcrB	Respiration and oxidative phosphorylation	4
cg2477	hypothetical protein, conserved	0	Unknown function	4
cg2570	C4-dicarboxylate-binding protein, TRAP-family	dctP	Carbon source transport and metabolism	4
cg2578	putative secreted DNA uptake protein or related DNA-binding protein	0	DNA replication, recombination, repair, and degradation	4
cg2623	β-ketoadipate succinyl-CoA transferase subunit (EC:2.8.3.5)	pcaI	Carbon source transport and metabolism	4
cg2640	cis-diol dehydrogenase (EC:1.3.1.25)	benD	Carbon source transport and metabolism	4
cg2647	trigger factor, involved in cell division (EC:5.2.1.8)	tig	Cell division, chromosome partitioning; Protein turnover and chaperones	4
cg2649	putative secreted penicillin binding protein, β-lactamase precursor	pbp5	Transport and metabolism of further metabolites	4
cg2726	putative membrane protein	0	0	4
cg2733	putative HNH nuclease	0	0	4
cg2755	hypothetical protein, conserved	0	0	4
cg2873	prolyl oligopeptidase (EC:3.4.21.83)	ptrB	0	4
cg2890	putative amino acid processing enzyme	0	0	4
cg2935	putative sialidase	nanP	0	4
cg2937	ABC-Transporter for sialic acid, secreted component	siaE	0	4
cg2965	putative transcriptional regulator, AraC-type	0	0	4
cg2999	putative ferredoxin reductase (EC:1.18.1.3)	0	0	4
cg3084	putative flavoprotein involved in K+ transport	0	0	4
cg3231	hypothetical protein	0	0	4
cg3242	putative membrane protein	0	0	4
cg3255	universal stress protein no. 3 / protein E	uspA3	0	4
cg3279	putative dehydrogenase-fragment, putative pseudogene	0	0	4
cg3280	putative secreted protein, horizontally transferred gene	0	0	4
cg3326	hypothetical protein	0	0	4
cg3362	bifunctional indole-3-glycerol phosphate synthase/phosphoribosylanthranilate isomerase	trpCF	0	4
cg3391	myo-Inositol 2-dehydrogenase (EC:1.1.1.18)	oxiD	0	4
cg3407	putative membrane protein	0	0	4
cg3411	putative copper chaperone or Hg2+ permease, MerTP-family	0	0	4
cg0031	putative reductase, related to diketogulonate reductase	0	General function prediction only	3
cg0034	putative 5-nucleotidase, putative pseudogene	0	General function prediction only	3
cg0045	putative ABC transport protein, sugar transport, membrane component	0	Carbon source transport and metabolism	3
cg0051	putative transcriptional regulator, AraC-type	0	Signal transduction mechanisms	3
cg0073	putative sulfurtransferase, RHOD domain-containing protein	0	General function prediction only	3
cg0074	putative sulfurtransferase, RHOD domain-containing protein	0	General function prediction only	3
cg0104	creatinine deaminase	codA	Amino acid transport and metabolism	3
cg0117	urease accessory protein 2	ureF	Transport and metabolism of further metabolites	3
cg0121	putative permease of the major facilitator superfamily	0	General function prediction only	3
cg0128	putative secreted protein, signal peptide	0	Unknown function	3
cg0134	metal-dependent amidase/aminoacylase/carboxypeptidase, AbgB homolog	abgB	Amino acid transport and metabolism	3
cg0148	pantoate-β-alanine ligase protein (EC:6.3.2.1), deletion results in D-panthotenate auxotrophic strains	panC	Coenzyme transport and metabolism	3
cg0156	transcriptional activator of assimilatory sulfate reduction, ROK-family, controls sulphide production in response to acceptor availability	cysR	Signal transduction mechanisms	3
cg0187	hypothetical protein, conserved	kup	Unknown function	3
cg0197	carbohydrate kinase, myo-inositol catabolism	iolC	Carbon source transport and metabolism	3
cg0203	2-Keto-myo-inositol dehydratase (EC:4.2.1.44)	iolE	Carbon source transport and metabolism	3
cg0228	putative sensor histidine kinase fragment of two-component system, putative pseudogene	hkm	Post-translational modification; Signal transduction mechanisms	3
cg0269	hypothetical protein, conserved	0	Unknown function	3
cg0288	putative ABC transporter, transmembrane and ATPase subunit	0	General function prediction only	3
cg0314	branched chain amino acid exporter Ile, Leu, Val, Met, large subunit	brnF	Amino acid transport and metabolism	3
cg0375	adenylate cyclase (EC:4.6.1.1)	cyaB	Signal transduction mechanisms	3
cg0388	putative Zn-dependent hydrolase	0	General function prediction only	3
cg0404	putative protein of nitroreductase-family, conserved, maybe involved in stress response	0	General function prediction only	3
cg0426	transposase fragment, putative pseudogene, horizontally transferred	tnp17a	DNA replication, recombination, repair, and degradation	3
cg0455	putative permease, major facilitator superfamily	0	General function prediction only	3
cg0506	putative ABC-type putative spermidine/putrescine/ironIII transporter, ATPase subunit	0	General function prediction only	3
cg0518	glutamate-1-semialdehyde 2,1-aminomutase, AT class II EC:5.4.3.8 involved in heme biosynthesis	hemL	Transport and metabolism of further metabolites	3
cg0523	putative cytochrome c biogenesis membrane protein, ResB-family	0	Transport and metabolism of further metabolites	3
cg0526	putative translation initiation inhibitor, YjgF-family or UPF0076-family, conserved	0	Translation, ribosomal structure and biogenesis	3
cg0538	putative serine protease ClpP class	0	Protein turnover and chaperones	3
cg0544	putative membrane protein	0	Unknown function	3
cg0562	transcription antitermination protein	nusG	Transcription including sigma factors, RNA processing and modification	3
cg0573	50S ribosomal protein L7/L12	rplL	Translation, ribosomal structure and biogenesis	3
cg0579	putative transcriptional regulator, HTH_3-family	0	signal transduction mechanisms	3
cg0593	30S ribosomal protein S10	rpsJ	Translation, ribosomal structure and biogenesis	3
cg0599	30S ribosomal protein S19	rpsS	Translation, ribosomal structure and biogenesis	3
cg0602	50S ribosomal protein L16	rplP	Translation, ribosomal structure and biogenesis	3
cg0603	50S ribosomal protein L29	rpmC	Translation, ribosomal structure and biogenesis	3
cg0610	50S ribosomal protein L5	rplE	Translation, ribosomal structure and biogenesis	3
cg0620	putative secreted protein	0	Unknown function	3
cg0627	putative acetyltransferase, GNAT-family	0	General function prediction only	3
cg0629	50S ribosomal protein L6	rplF	Translation, ribosomal structure and biogenesis	3
cg0635	putative NAD+-dependent 4-hydroxybenzaldehyd dehydrogenase subunit (EC: 1.2.1.64), (N. Kallscheuer: why only 107 aa; too short)	creA	General function prediction only	3
cg0644	putative pyruvate phosphate dikinase, PEP/pyruvate binding, N. Kallscheuer: maybe phophorylated 4-hydroxybenzyl-alcohol as intermediate? PEP as PO43--donor?	creI	Carbon source transport and metabolism	3
cg0652	30S ribosomal protein S13	rpsM	Translation, ribosomal structure and biogenesis	3
cg0654	30S ribosomal protein S4	rpsD	Translation, ribosomal structure and biogenesis	3
cg0672	hypothetical protein, conserved	0	Unknown function	3
cg0674	30S ribosomal protein S9	rpsI	Translation, ribosomal structure and biogenesis	3
cg0692	transposase	tnp1c	DNA replication, recombination, repair, and degradation	3
cg0709	two component response regulator	cgtR7	Signal transduction mechanisms	3
cg0713	hypothetical protein, conserved	0	Unknown function	3
cg0714	putative polymerase involved in DNA repair	0	DNA replication, recombination, repair, and degradation	3
cg0726	putative secreted lipoprotein	0	Unknown function	3
cg0732	putative ABC transport system integral membrane subunit	0	General function prediction only	3
cg0758	hypothetical protein	0	Unknown function	3
cg0783	hypothetical protein, conserved	0	Unknown function	3
cg0792	putative thioredoxin domain-containing protein	0	Unknown function	3
cg0801	hypothetical protein	0	Unknown function	3
cg0809	putative septum formation protein Maf-like protein	maf	Cell division, chromosome partitioning	3
cg0817	potassium K+ transporter	kup	Inorganic ion transport, metabolism, and storage	3
cg0819	hypothetical protein	0	Unknown function	3
cg0822	hypothetical protein, conserved	0	Unknown function	3
cg0844	putative type II restriction enzyme, methylase subunit	0	DNA replication, recombination, repair, and degradation	3
cg0858	putative secreted protein	0	Unknown function	3
cg0862	two component response regulator involved in cell wall metabolism, stress response and osmoregulation	mtrA	Signal transduction mechanisms; Cell wall/membrane/envelope biogenesis	3
cg0868	preprotein translocase, essential	secA1	Protein secretion	3
cg0878	transcriptional regulator, positive role in survival under heat and oxidative stress, WhiB homolg	whcE (whiB1)	Signal transduction mechanisms	3
cg0902	hypothetical protein	0	Unknown function	3
cg0923	putative membrane protein	0	Unknown function	3
cg0949	citrate synthase (EC:2.3.3.1)	gltA	Central carbon metabolism	3
cg0970	putative membrane protein	0	Unknown function	3
cg0988	30S ribosomal protein S18	rpsR	Translation, ribosomal structure and biogenesis	3
cg0992	putative sulfate permease or related transporter MFS superfamily, SulP-family	sutP	Inorganic ion transport, metabolism, and storage	3
cg1001	large conductance mechanosensitive channel, MscL-family	mscL	Carbon source transport and metabolism; Inorganic ion transport, metabolism, and storage	3
cg1003	5-Formyltetrahydrofolate cyclo-ligase (EC:6.3.3.2)	fthC	Coenzyme transport and metabolism	3
cg1023	transposase fragment	tnp6b	DNA replication, recombination, repair, and degradation	3
cg1024	transposase	tnp7a	DNA replication, recombination, repair, and degradation	3
cg1037	resuscitation promoting factor, secreted protein	rpf2	Cell wall/membrane/envelope biogenesis	3
cg1046	polyphosphate kinase	ppk2A (ppk2)	Inorganic ion transport, metabolism, and storage	3
cg1055	ribonuclease activity regulator protein RraA or S-Adenosylmethionine:2-demethylmenaquinone methyltransferase	rraA (menG is cg0556)	Transcription including sigma factors, RNA processing and modification	3
cg1077	putative permease of the major facilitator superfamily	0	General function prediction only	3
cg1150	putative NADPH-dependent FMN reductase	0	General function prediction only	3
cg1167	secondary methionine uptake system of the NSS (neurotransmitter:sodium symporter) family	metS	Amino acid transport and metabolism	3
cg1178	transposase	tnp9a	DNA replication, recombination, repair, and degradation	3
cg1194	putative short chain dehydrogenase or nucleoside-diphosphate-sugar epimerase	0	General function prediction only	3
cg1212	putative permease of the major facilitator superfamily, antibiotic efflux permease	0	General function prediction only	3
cg1241	putative protein, conserved- putative pseudogene C-terminal fragment	0	Unknown function	3
cg1247	putative secreted protein	0	Unknown function	3
cg1277	putative membrane protein, conserved	0	Unknown function	3
cg1307	putative superfamily II DNA and RNA helicase	0	DNA replication, recombination, repair, and degradation; Transcription including sigma factors, RNA processing and modification	3
cg1318	putative DNA repair exonuclease, conserved	0	DNA replication, recombination, repair, and degradation	3
cg1324	transcriptional regulator of oxidative stress response MarR-family	rosR	Signal transduction mechanisms	3
cg1326	hypothetical protein	0	Unknown function	3
cg1329	cation transport ATPase, putative Cd2+ transporting P-type ATPase EC:3.6.3.3,	ctpC	Inorganic ion transport, metabolism, and storage	3
cg1349	putative membrane protein containing CBS domain	0	Unknown function	3
cg1370	hypothetical protein, conserved	0	Unknown function	3
cg1386	electron transfer flavoprotein, β subunit	etfB (fixA)	Respiration and oxidative phosphorylation	3
cg1396	hypothetical protein	0	Unknown function	3
cg1421	putative dinucleotide-binding enzyme, conserved	0	General function prediction only	3
cg1451	phosphoglycerate dehydrogenase (EC:1.1.1.95), deletion causes serin auxotrophy	serA	Amino acid transport and metabolism	3
cg1453	3-isopropylmalate dehydrogenase (EC:1.1.1.85)	leuB	Amino acid transport and metabolism	3
cg1546	putative ribokinase protein (EC:2.7.1.15)	rbsK1	Nucleotide transport and metabolism	3
cg1553	Quinone oxidoreductase, involve in disulfide stress response	qor2	Post-translational modification	3
cg1563	translation initiation factor IF-3	infC	Translation, ribosomal structure and biogenesis	3
cg1565	50S ribosomal protein L20	rplT	Translation, ribosomal structure and biogenesis	3
cg1567	hypothetical protein	0	Unknown function	3
cg1571	ABC-type sn-glycerol-3-phosphate transport system, ATPase component	ugpC	Carbon source transport and metabolism	3
cg1575	phenylalanyl-tRNA synthetase β subunit (EC:6.1.1.20)	pheT	Translation, ribosomal structure and biogenesis	3
cg1595	universal stress protein no. 2, nucleotide-binding protein	uspA2	Unknown function	3
cg1623	putative manganese transporter, ZIP family metal transporter	mntT	Inorganic ion transport, metabolism, and storage	3
cg1633	putative transcriptional regulator, MerR-family	0	Signal transduction mechanisms	3
cg1689	prokaryotic ubiquitin-like protein	pup	Post-translational modification	3
cg1734	ferrochelatase (EC:4.99.1.1), essential	hemH	Transport and metabolism of further metabolites	3
cg1735	secreted cell wall-associated hydrolase; may be involved in peptidoglycan maintenance	0	Cell wall/membrane/envelope biogenesis	3
cg1749	hypothetical protein CGP2 region	0	Prophage genes	3
cg1770	putative DNA or RNA helicase of superfamily II	0	General function prediction only	3
cg1771	probable NADPH:quinone reductase, zeta-crystallin (EC:1.6.5.5)	qor	Respiration and oxidative phosphorylation	3
cg1791	glyceraldehyde-3-phosphate dehydrogenase glycolysis EC:1.2.1.12	gapA (gap)	Central carbon metabolism	3
cg1814	carbamoyl-phosphate synthase small subunit (EC:6.3.5.5)	carA	Amino acid transport and metabolism; Nucleotide transport and metabolism; Coenzyme transport and metabolism	3
cg1817	mRNA binding regulator, repressor of PyrBC and pyrH, PyrR-family	pyrR	Signal transduction mechanisms	3
cg1819	putative nucleoside-diphosphate sugar epimerase SulA-family, conserved	0	Nucleotide transport and metabolism	3
cg1830	putative signal peptidase, membrane protein, cleaves prepilin-like proteins	0	Protein turnover and chaperones	3
cg1834	putative ABC-type iron-siderophore transporter, permease subunit	0	Inorganic ion transport, metabolism, and storage; Transport and metabolism of further metabolites	3
cg1844	putative membrane protein	0	Unknown function	3
cg1850	putative flavoprotein (EC:1.5.1.29)	0	General function prediction only	3
cg1860	putative membrane protein	0	Unknown function	3
cg1917	hypothetical protein CGP3 region	0	Prophage genes	3
cg1920	hypothetical protein CGP3 region	0	Prophage genes	3
cg1956	single-stranded-DNA-specific exonuclease CGP3 region	recJ	Prophage genes	3
cg1957	hypothetical protein CGP3 region	0	Prophage genes	3
cg2004	puative protein, similar to 232 protein-lactobacillus bacteriophage g1e, conserved CGP3 region	0	Prophage genes	3
cg2010	putative permease of the major facilitator superfamily CGP3 region	0	Prophage genes	3
cg2020	putative membrane protein CGP3 region	0	Prophage genes	3
cg2025	hypothetical protein CGP3 region	0	Prophage genes	3
cg2047	putative secreted protein CGP3 region	0	Prophage genes	3
cg2053	putative membrane protein CGP3 region	0	Prophage genes	3
cg2055	putative membrane protein CGP3 region	0	Prophage genes	3
cg2069	putative secreted protein CGP3 region	psp1	Prophage genes	3
cg2073	putative glycerate kinase, conserved	0	Amino acid transport and metabolism; Lipid transport and metabolism	3
cg2096	putative membrane protein	0	Unknown function	3
cg2109	hydrogen peroxide sensing regulator, Lys-family	oxyR	Signal transduction mechanisms	3
cg2112	transcriptional regulator of deoxyribonucleotide biosynthesis, YbaD-family (predicted, not yet experimentally proven)	nrdR	Signal transduction mechanisms	3
cg2114	transcriptional repressor/regulator, involved in SOS/stress response, LexA-family	lexA	Signal transduction mechanisms	3
cg2152	transcriptional regulator, HTH_3-family, regulates genes involved in proteolysis and DNA repair	clgR	Signal transduction mechanisms	3
cg2155	hypothetical protein, conserved	0	Unknown function	3
cg2173	putative DNA-damage-inducible membrane protein, putative MATE multidrug efflux protein, multidrug/oligosaccharidyl-lipid/polysaccharide MOP flippase	dinF	General function prediction only	3
cg2240	molybdopterin biosynthesis protein MoeB, involved in thiamine biosynthesis	thiF	Coenzyme transport and metabolism	3
cg2253	30S ribosomal protein S16	rpsP	Translation, ribosomal structure and biogenesis	3
cg2258	PII uridylyl-transferase (EC:2.7.7.59)	glnD	Signal transduction mechanisms	3
cg2267	putative membrane protein	0	Unknown function	3
cg2313	myo-inositol 2-dehydrogenase (EC:1.1.1.18)	idhA3	Cell wall/membrane/envelope biogenesis	3
cg2333	malto-oligosyltrehalose trehalohydrolase, 4-α-D-1->4-α-D-glucanotrehalose trehalohydrolase (EC:3.2.1.141)	treZ	Carbon source transport and metabolism; Cell wall/membrane/envelope biogenesis	3
cg2349	putative ATPase component of ABC transporter for antiobiotics with duplicated ATPase domains	0	General function prediction only	3
cg2359	isoleucyl-tRNA synthetase (EC:6.1.1.5)	ileS	Translation, ribosomal structure and biogenesis	3
cg2405	cytochrome bc1 complex, diheme cytochrome c1 subunit	qcrC	Respiration and oxidative phosphorylation	3
cg2406	cytochrome aa3 oxidase, subunit 3	ctaE	Respiration and oxidative phosphorylation	3
cg2422	lipoyltransferase (EC:2.3.1.-)	lipB	Coenzyme transport and metabolism	3
cg2423	lipoyl synthase/synthetase (EC:2.8.1.-)	lipA	Coenzyme transport and metabolism	3
cg2438	hypothetical protein	0	Unknown function	3
cg2444	hypothetical protein	0	Unknown function	3
cg2478	putative penicillin binding protein	pbp6	General function prediction only	3
cg2538	putative alkanal monooxygenase α chain, FMN-linked (EC:1.14.14.3)	0	General function prediction only	3
cg2547	#N/A	#N/A	#N/A	3
cg2555	#N/A	#N/A	#N/A	3
cg2591	2,5-diketo-D-gluconic acid reductase	dkgA	Coenzyme transport and metabolism	3
cg2618	transporter vanillate/protocatechuate	vanK	Carbon source transport and metabolism	3
cg2622	β-ketoadipate succinyl-CoA transferase subunit (EC:2.8.3.5)	pcaJ	Carbon source transport and metabolism	3
cg2662	aminopeptidase N	pepN	Protein turnover and chaperones	3
cg2675	putative ATPase component of ABC-type transport system, contains duplicated ATPase domains	0	General function prediction only	3
cg2683	hypothetical protein, conserved	0	Unknown function	3
cg2699	putative copper resistance protein D	0	0	3
cg2704	ABC-type maltose transporter, permease subunit	musF	0	3
cg2705	ABC-type maltose transporter, maltose-binding protein	musE (amyE/malE1)	0	3
cg2723	hypothetical protein	0	0	3
cg2730	putative transcriptional regulator, C-terminus, putative pseudogene	0	0	3
cg2761	cAMP phosphodiesterase	cpdA	0	3
cg2773	putative protein with SCP/PR1 domain	0	0	3
cg2780	cytochrome aa3 oxidase, subunit 1	ctaD	0	3
cg2784	putative metal-dependent transcriptional regulator, DtxR-family	0	0	3
cg2786	ribonucleotide-diphosphate reductase α subunit (EC:1.17.4.1), essential for aerobic growth	nrdE	0	3
cg2823	putative dehydrogenase or related protein	0	0	3
cg2838	putative dithiol-disulfide isomerase	0	0	3
cg2842	phosphate uptake regulator	phoU	0	3
cg2870	secondary H+/Na+:C4-dicarboxylate symporter, dicarboxylate/amino acid:cation symporter DAACS-family	dctA	0	3
cg2938	ABC-Transporter for sialic acid, permease component	siaF	0	3
cg2941	putative Lyse-type translocator, threonine efflux transporter, resistance to homoserine/threonine RhtB-family	0	0	3
cg2949	putative secreted protein	0	0	3
cg2950	putative ATP-dependent protease, DNA repair	radA	0	3
cg2953	vanillin dehydrogenase (EC:1.2.1.64)	vdh	0	3
cg2966	putative phenol 2-monooxygenase (EC:1.14.13.7)	0	0	3
cg3009	main cell wall channel protein	porH	0	3
cg3073	putative thiosulfate sulfurtransferase protein (EC:2.8.1.1)	sseA1	0	3
cg3080	putative secondary Na+/glutamate symporter	gltS	0	3
cg3090	hypothetical protein, conserved	0	0	3
cg3098	chaperone DnaJ, heat shock protein	dnaJ	0	3
cg3212	putative carboxymuconolactone decarboxylase subunit	0	0	3
cg3232	putative secreted phosphohydrolase, ICC-family	0	0	3
cg3233	hypothetical protein	0	0	3
cg3234	putative metal-dependent amidase/aminoacylase/carboxypeptidase	0	0	3
cg3236	peptide methionine sulfoxide reductase (EC:1.8.4.11)	msrA	0	3
cg3240	putative permease of the major facilitator superfamily	0	0	3
cg3252	putative inner membrane protein translocase component YidC	0	0	3
cg3263	hypothetical protein, conserved	0	0	3
cg3274	putative site-specific recombinases, DNA invertase Pin homolog-fragment, putative pseudogene	0	0	3
cg3275	ferredoxin no. 1	fdxA	0	3
cg3296	transposase fragment, putative pseudogene	tnp19c	0	3
cg3317	putative membrane protein	0	0	3
cg3321	putative ABC-type transport system, involved in lipoprotein release, ATPase component	0	0	3
cg3343	putative secreted membrane protein	0	0	3
cg3344	putative nitroreductase	0	0	3
cg3350	fumarylpyruvate hydrolase	nagK (genF)	0	3
cg3353	gentisate transporter, MFS-type	nagT (genK)	0	3
cg3354	putative aromatic-ring hydroxylase flavoprotein monooxygenase or 3-hydroxybenzoate 6-hydroxylase (EC:1.14.13.24)	genH (nahG)	0	3
cg3366	putative ascorbate-specific EIIAB component of PTS (E. coli sgaAB-like)	ptsA2 (sgCA, rmpA)	0	3
cg3368	putative ABC-transporter permease protein	0	0	3
cg3382	putative dipeptide/tripeptide permease	0	0	3
cg3385	catechol 1,2-dioxygenase (EC:1.13.11.37)	catA3 (rhcD2)	0	3
cg3386	maleylacetate reductase (EC:1.3.1.32)	tcbF (rhcM2)	0	3
cg3400	putative phosphomethylpyrimidine kinase, putative pseudogene, C-terminal fragment	thiD2	0	3
cg3403	putative proline/βine permease of the major facilitator superfamily	0	0	3
cg3420	RNA polymerase σ70 factor, ECF subfamily	sigM	0	3
cg3434	hypothetical protein	0	0	3
cg4002	hypothetical protein	0	0	3
cg0008	putative esterase/lipase	0	General function prediction only	2
cg0044	putative periplasmic D-ribose-binding protein	rbsB	Carbon source transport and metabolism	2
cg0065	putative protein of haem peroxidase superfamily	0	General function prediction only	2
cg0076	hypothetical protein	0	Unknown function	2
cg0082	putative voltage gated chloride channel, CIC-family	0	Inorganic ion transport, metabolism, and storage	2
cg0105	hypothetical protein	0	Unknown function	2
cg0108	putative acetyltransferase/hydrolase, SIR2-like	0	General function prediction only	2
cg0113	urease γ subunit (EC:3.5.1.5)	ureA	Transport and metabolism of further metabolites	2
cg0114	urease β subunit (EC:3.5.1.5)	ureB	Transport and metabolism of further metabolites	2
cg0118	urease accessory protein 3	ureG	Transport and metabolism of further metabolites	2
cg0123	chaperone protein HSP90-family, heat shock protein	htpG	Protein turnover and chaperones	2
cg0126	putative thiamine pyrophosphate-requiring enzyme	0	Unknown function	2
cg0158	putative membrane transport protein, MFS-family	0	General function prediction only	2
cg0163	putative N-acetylglucosaminyltransferase	0	General function prediction only	2
cg0177	hypothetical protein	0	Unknown function	2
cg0194	putative secreted protein	0	Unknown function	2
cg0202	putative acetolactate synthase, large subunit (EC:2.2.1.6)	iolD	Carbon source transport and metabolism	2
cg0205	myo-inositol catabolism protein	iolH	Carbon source transport and metabolism	2
cg0216	putative membrane protein	0	Unknown function	2
cg0240	putative membrane protein	0	Unknown function	2
cg0250	putative aminotransferase class V	0	General function prediction only	2
cg0272	putative transcriptional regulator, LysR-family	0	Signal transduction mechanisms	2
cg0273	putative alcohol dehydrogenase, type III (EC:1.1.1.1)	0	General function prediction only	2
cg0277	dicarboxylate uptake system for succinate, fumarate or L-malate, DASS-family	dccT (dcsT)	Carbon source transport and metabolism	2
cg0280	hypothetical protein, conserved	0	Unknown function	2
cg0283	putative membrane protein	0	Unknown function	2
cg0286	putative membrane protein, conserved	0	Unknown function	2
cg0287	putative protein, similar to malic enzyme	0	General function prediction only	2
cg0291	putative 3,4-dioxygenase β subunit	0	General function prediction only	2
cg0292	transposase	tnp16a	DNA replication, recombination, repair, and degradation	2
cg0297	putative BCR protein, YbaB-family COG0718, DUF149-family	0	Unknown function	2
cg0304	putative membrane protein	0	Unknown function	2
cg0308	putative membrane protein	0	Unknown function	2
cg0311	putative secreted protein	0	Unknown function	2
cg0332	putative secreted protein	0	Unknown function	2
cg0356	putative serine protease, membrane protein	0	General function prediction only	2
cg0360	putative phosphatase, conserved	0	General function prediction only	2
cg0363	putative secretion ATPase protein	0	General function prediction only	2
cg0365	putative membrane protein	0	Unknown function	2
cg0366	putative membrane protein, conserved	0	Unknown function	2
cg0374	hypothetical protein, conserved	0	Unknown function	2
cg0380	hypothetical protein	0	Unknown function	2
cg0382	putative adenylate kinase or related kinase, conserved	0	General function prediction only	2
cg0384	ribosomal large subunit pseudouridine synthase C (EC:4.2.1.70)	rluC1	Translation, ribosomal structure and biogenesis	2
cg0407	putative secreted protein	0	Unknown function	2
cg0421	putative translocase involved in export of a cell surface polysaccaride, horizontally transferred	wzx	Cell wall/membrane/envelope biogenesis	2
cg0438	putative glycosyltransferase, horizontally transferred	0	General function prediction only	2
cg0456	putative permease, major facilitator superfamily	0	General function prediction only	2
cg0468	hemin transport system, permease protein	hmuU	Transport and metabolism of further metabolites	2
cg0472	hypothetical protein, conserved	0	Unknown function	2
cg0486	putative ABC transporter integral membrane protein	0	General function prediction only	2
cg0511	hypothetical protein	0	Unknown function	2
cg0516	uroporphyrinogen decarboxylase (EC:4.1.1.37), involved in heme biosynthesis	hemE	Transport and metabolism of further metabolites	2
cg0517	protoporphyrinogen oxidase (EC:1.3.3.4), involved in heme biosynthesis	hemY	Transport and metabolism of further metabolites	2
cg0524	cytochrome c assembly membrane protein, CcsA-family	ccsB	Transport and metabolism of further metabolites	2
cg0527	transcriptional regulator of glyA cg1133, ArsR-family	glyR	Signal transduction mechanisms	2
cg0531	1,4-dihydroxy-2-naphthoate octaprenyltransferase, involved in menaquinone biosynthesis	menA	Coenzyme transport and metabolism	2
cg0533	O-succinylbenzoic acid-CoA ligase (EC:6.2.1.26), , involved in menaquinone biosynthesis	menE	Coenzyme transport and metabolism	2
cg0534	putative integral membrane protein	0	Unknown function	2
cg0535	putative ketoglutarate semialdehyde dehydrogenase	0	Carbon source transport and metabolism	2
cg0536	putative 5-dehydro-4-deoxyglucarate dehydratase EC:4.2.1.41, maybe involved in ascorbate and aldarate metabolism	0	Carbon source transport and metabolism	2
cg0549	putative pterin-4-α-carbinolamine dehydratase (EC:4.2.1.96)	0	General function prediction only	2
cg0582	30S ribosomal protein S7	rpsG	Translation, ribosomal structure and biogenesis	2
cg0587	elongation factor Tu EC:3.6.5.3	tuf	Translation, ribosomal structure and biogenesis	2
cg0588	hypothetical protein	0	Unknown function	2
cg0609	50S ribosomal protein L24	rplX	Translation, ribosomal structure and biogenesis	2
cg0611	putative secreted protein	0	Unknown function	2
cg0616	formate dehydrogenase accessory protein	fdhD	Carbon source transport and metabolism	2
cg0628	30S ribosomal protein S8	rpsH	Translation, ribosomal structure and biogenesis	2
cg0630	50S ribosomal protein L18	rplR	Translation, ribosomal structure and biogenesis	2
cg0638	p-cresol methylhydroxylase subunit, N.Kallscheuer: contains putative phosphohydrolase domain, maybe responsible for cleavage of phophorylated intermediate	creD	Carbon source transport and metabolism	2
cg0684	prolyl aminopeptidase A (EC: 3.4.11.5)	papA	Protein turnover and chaperones	2
cg0695	regulator involved in oxidative stress response, WhiB homolg	whcB (whiB3)	signal transduction mechanisms	2
cg0702	LysR-family regulator, activates cg0701 in response to serine	0	signal transduction mechanisms	2
cg0705	hypothetical protein	0	Unknown function	2
cg0710	putative membrane protein	0	Unknown function	2
cg0712	putative secreted protein	0	Unknown function	2
cg0715	putative secreted protein	0	Unknown function	2
cg0734	#N/A	#N/A	#N/A	2
cg0738	DNA polymerase III subunit α (EC:2.7.7.7)	dnaE2	DNA replication, recombination, repair, and degradation	2
cg0741	Manganese dependent repressor of cg1623 (putative manganese transporter), DtxR-family	mntR	signal transduction mechanisms	2
cg0763	predicted malate/L-lactate dehydrogenase EC:1.1.1.37	mdh2 (mdhB)	General function prediction only	2
cg0764	putative transcriptional regulator, GntR-family, binds to the ramA promoter	0	signal transduction mechanisms	2
cg0765	putative secreted protein	0	Unknown function	2
cg0774	putative membrane protein	0	Unknown function	2
cg0776	putative ABC-type iron-siderophore transporter, substrate-binding lipoprotein	0	Inorganic ion transport, metabolism, and storage; Transport and metabolism of further metabolites	2
cg0777	putative ABC-type iron-siderophore transporter, ATPase subunit	0	Inorganic ion transport, metabolism, and storage; Transport and metabolism of further metabolites	2
cg0778	putative ABC-type iron-siderophore transporter, permease subunit	0	Inorganic ion transport, metabolism, and storage; Transport and metabolism of further metabolites	2
cg0782	D-alanyl-D-alanine carboxypeptidase (EC:3.4.16.4)	pbp4 (dac)	Cell wall/membrane/envelope biogenesis	2
cg0784	putative cell wall-associated hydrolase	0	Cell wall/membrane/envelope biogenesis	2
cg0785	hypothetical protein	0	Unknown function	2
cg0794	putative P-loop GTPase of the COG0523-family, involved in zinc metabolism	yciC	Inorganic ion transport, metabolism, and storage	2
cg0811	acetyl/propionyl CoA carboxylase, β chain (EC:6.4.1.3,6.3.1.3), mycolic acid biosythesis	dtsR2 (accD2)	Cell wall/membrane/envelope biogenesis	2
cg0814	biotin-protein ligase	birA	Coenzyme transport and metabolism	2
cg0816	phosphoribosylaminoimidazole carboxylase	purK	Nucleotide transport and metabolism	2
cg0824	transposase	tnp5a	DNA replication, recombination, repair, and degradation	2
cg0842	putative DNA helicase	0	DNA replication, recombination, repair, and degradation	2
cg0848	putative rhamnosyl transferase WbbL	wbbL	Cell wall/membrane/envelope biogenesis	2
cg0852	hypothetical protein, conserved	0	Unknown function	2
cg0876	RNA polymerase σ70 factor, ECF-family	sigH	Transcription including sigma factors, RNA processing and modification	2
cg0879	putative membrane protein	0	Unknown function	2
cg0891	putative metal-dependent hydrolase	0	General function prediction only	2
cg0901	putative secreted protein	0	Unknown function	2
cg0910	L-histidinol-phosphate phosphatase (EC:3.1.3.15)	hisN	Amino acid transport and metabolism	2
cg0914	cell division ATP-binding protein, FtsE-family	ftsE	Cell division, chromosome partitioning	2
cg0931	putative pyridoxal phosphate aminotransferase, AT class I (EC:2.6.1.1)	0	General function prediction only	2
cg0938	cold shock protein	cspB	Transcription including sigma factors, RNA processing and modification	2
cg0955	putative secreted protein	0	Unknown function	2
cg0960	hypothetical protein	0	Unknown function	2
cg0963	hypothetical protein	0	Unknown function	2
cg0971	putative membrane protein	0	Unknown function	2
cg0979	putative transcriptional regulator, PadR-like-family	0	Signal transduction mechanisms	2
cg0980	putative secreted protein related to metalloendopeptidase	mepB	General function prediction only	2
cg0990	50S ribosomal protein L33	rpmG	Translation, ribosomal structure and biogenesis	2
cg0991	50S ribosomal protein L28	rpmB	Translation, ribosomal structure and biogenesis	2
cg0993	putative transcriptional regulator, ArsR-family	sutR	Signal transduction mechanisms	2
cg1018	putative ATP-dependent DNA helicase protein (EC:3.6.1.-), maybe involved in folate or lipopolysaccharide biosynthesis, Starch and sucrose metabolism	0	General function prediction only	2
cg1019	putative metal-dependent hydrolase, conserved	0	General function prediction only	2
cg1022	transposase fragment	tnp6a	DNA replication, recombination, repair, and degradation	2
cg1027	menaquinone-dependent D-lactate dehydrogenase (EC:1.1.1.28)	dld	Carbon source transport and metabolism; Respiration and oxidative phophorylation	2
cg1032	transcriptional regulator, ArsR-family	cadR	Signal transduction mechanisms	2
cg1033	cadmium resistance transporter, CadD-family	cadD	Inorganic ion transport, metabolism, and storage	2
cg1035	putative Dnase, TatD related	0	DNA replication, recombination, repair, and degradation	2
cg1039	Isopentenyl monophosphate kinase (EC:2.7.1.148)	ipsE	Transport and metabolism of further metabolites	2
cg1045	hypothetical protein, conserved	0	Unknown function	2
cg1056	putative membrane protein	0	Unknown function	2
cg1066	ABC-type urea uptake system, ATP binding protein	urtE	Transport and metabolism of further metabolites	2
cg1068	putative oxidoreductase (EC:1.13.-), maybe involved in nitrogen metabolism	0	General function prediction only	2
cg1081	putative ABC-type multidrug transport system, ATPase component	0	General function prediction only	2
cg1095	hypothetical protein	0	Unknown function	2
cg1097	hypothetical protein	0	Unknown function	2
cg1117	hypothetical protein	0	Unknown function	2
cg1118	putative pyrimidine reductase, riboflavin biosynthesis	0	Coenzyme transport and metabolism	2
cg1121	putative permease of the major facilitator superfamily	0	General function prediction only	2
cg1138	putative phosphinothricin acetyltransferase , GNAT-family EC:2.3.1.-	0	General function prediction only	2
cg1148	hypothetical protein	0	Unknown function	2
cg1169	secondary methionine uptake system of the NSS (neurotransmitter:sodium symporter) family, Na+:methionine symporter, SNF-family	metP	Amino acid transport and metabolism	2
cg1172	putative protein, conserved, putative plasmid maintenance system killer protein	0	General function prediction only	2
cg1184	transposase fragment, putative pseudogene	tnp10c	DNA replication, recombination, repair, and degradation	2
cg1189	hypothetical protein	0	Unknown function	2
cg1190	hypothetical protein	0	Unknown function	2
cg1193	putative carboxymuconolactone decarboxylase, conserved	0	Carbon source transport and metabolism	2
cg1203	putative Mg-chelatase subunit ChlI	0	Inorganic ion transport, metabolism, and storage	2
cg1208	hypothetical protein, conserved	0	Unknown function	2
cg1221	hypothetical protein, conserved	0	Unknown function	2
cg1254	putative membrane protein	0	Unknown function	2
cg1260	succinyl-diaminopimelate desuccinylase EC:3.5.1.18	dapE	Amino acid transport and metabolism	2
cg1268	glycogen synthase EC:2.4.1.21	glgA	Carbon source transport and metabolism	2
cg1272	Anti-σE factor	cseE	Transcription including sigma factors, RNA processing and modification	2
cg1278	putative secreted protein, conserved	0	Unknown function	2
cg1281	putative ABC-type multidrug/protein/lipid transport system, ATPase component	0	General function prediction only	2
cg1294	putative esterase of the α-β hydrolase superfamily	0	General function prediction only	2
cg1314	proline transport system	putP	Amino acid transport and metabolism	2
cg1321	putative short-chain fatty acids transporter	atoE	Lipid transport and metabolism	2
cg1335	hypothetical protein	0	Unknown function	2
cg1360	putative membrane protein	0	Unknown function	2
cg1405	putative cytoplasmic siderophore-interacting protein	0	Transport and metabolism of further metabolites	2
cg1417	putative acetyltransferase	act2	General function prediction only	2
cg1418	putative secreted siderophore-binding lipoprotein	0	Transport and metabolism of further metabolites	2
cg1419	putative Na+-dependent transporter, bile acid:Na+ symporter BASS-family	0	General function prediction only	2
cg1426	putative glutathione S-transferase EC:2.5.1.18	gst	Transport and metabolism of further metabolites	2
cg1437	ketol-acid reductoisomerase	ilvC	Amino acid transport and metabolism	2
cg1441	putative ABC-type nitrate/sulfonate/taurine/bicarbonate transport system, secreted component	0	Inorganic ion transport, metabolism, and storage	2
cg1448	hypothetical protein, conserved	0	Unknown function	2
cg1456	putative signal-transduction protein containing cAMP-binding and CBS domain, conserved	0	Signal transduction mechanisms	2
cg1466	putative secreted protein	0	Unknown function	2
cg1469	putative secreted protein	0	Unknown function	2
cg1507	putative phage-type integrase CGP1 region	int1	Prophage genes, DNA replication, recombination and repair	2
cg1509	hypothetical protein CGP1 region	0	Prophage genes	2
cg1515	transposase, putative pseudogene CGP1 region	tnp24a	Prophage genes, DNA replication, recombination and repair	2
cg1517	putative secreted protein CGP1 region	0	Prophage genes	2
cg1522	putative membrane protein CGP1 region	0	Prophage genes	2
cg1523	hypothetical protein, conserved CGP1 region	0	Prophage genes	2
cg1531	30S ribosomal protein S1, conserved	rpsA	Translation, ribosomal structure and biogenesis	2
cg1555	putative superfamily I DNA or RNA helicase	0	DNA replication, recombination, repair, and degradation; Transcription including sigma factors, RNA processing and modification	2
cg1578	putative acyltransferase-family, membrane protein	0	General function prediction only	2
cg1590	putative secreted Mg-chelatase subunit, conserved	0	Inorganic ion transport, metabolism, and storage	2
cg1604	putative porin, Ortholog of M. tub. outer membrane protein, secreted protein, putative channel protein similar to Rv1698	0	General function prediction only	2
cg1609	putative ATPase component of antibiotics ABC transporter with duplicated ATPase domains	0	Transport and metabolism of further metabolites	2
cg1625	hypothetical protein	0	Unknown function	2
cg1651	ABC-type phosphate/phosphonate transport system, ATPase component (TC 3.A.1.9.1)	pctB	Transport and metabolism of further metabolites	2
cg1654	thiamine-phosphate pyrophosphorylase	thiD1	Coenzyme transport and metabolism	2
cg1658	putative permease of the major facilitator superfamily	0	General function prediction only	2
cg1659	purine phosphoribosyltransferase (EC:2.4.2.-)	gpt	Nucleotide transport and metabolism	2
cg1661	additional arsenite permease, arsenical resistance-3 ACR3-family	arsB3	Inorganic ion transport, metabolism, and storage	2
cg1684	twin argininte translocase protein C	tatC	Protein secretion	2
cg1688	Proteasome accessory factor A (Pup ligase), forms isopeptide bond between C-terminal Glu of Pup and target protein Lys	pafA (pafA2)	Post-translational modification	2
cg1694	RecB-family exonuclease	recB	DNA replication, recombination, repair, and degradation	2
cg1705	arsenite permease, arsenical resistance-3 ACR3-family	arsB1 (arsC2)	Inorganic ion transport, metabolism, and storage	2
cg1708	hypothetical protein, conserved	0	Unknown function	2
cg1711	putative oxidoreductase	0	General function prediction only	2
cg1714	hypothetical protein	0	Unknown function	2
cg1716	transposase	tnp16b	DNA replication, recombination, repair, and degradation	2
cg1724	accessory protein of methylmalonylCoA mutase	meaB	Amino acid transport and metabolism; Lipid transport and metabolism	2
cg1726	methylmalonyl-CoA mutase, β subunit (EC:5.4.99.2)	mutB (mcmA)	Amino acid transport and metabolism; Lipid transport and metabolism	2
cg1727	putative membrane protein	0	Unknown function	2
cg1744	cation-transporting ATPase, maybe involved in folate or lipopolysaccharide biosynthesis, Starch and sucrose metabolism	pacL	Inorganic ion transport, metabolism, and storage	2
cg1753	putative ATPase component of ABC transporters with duplicated ATPase domains	0	General function prediction only	2
cg1758	putative membrane protein	0	Unknown function	2
cg1768	putative ABC-type multidrug transport system, permease component	0	General function prediction only	2
cg1774	transketolase (EC:2.2.1.1)	tkt	Central carbon metabolism	2
cg1835	shikimate 5-dehydrogenase EC:1.1.1.25	aroE3	Amino acid transport and metabolism	2
cg1845	hypothetical protein, conserved	0	Unknown function	2
cg1857	peptidyl-prolyl cis-trans isomerase, membrane-bound (EC:5.2.1.8)	ppiB	Protein turnover and chaperones	2
cg1868	preprotein translocase subunit YajC homolog	secN	Protein secretion	2
cg1872	hypothetical protein, conserved	0	Unknown function	2
cg1874	putative membrane protein	0	Unknown function	2
cg1890	actin-like protein CGP3 region	alpC	Prophage genes	2
cg1894	hypothetical protein CGP3 region	0	Prophage genes	2
cg1898	hypothetical protein CGP3 region	0	Prophage genes	2
cg1902	putative secreted protein CGP3 region	0	Prophage genes	2
cg1904	putative membrane protein CGP3 region	0	Prophage genes	2
cg1915	hypothetical protein CGP3 region	0	Prophage genes	2
cg1921	hypothetical protein CGP3 region	0	Prophage genes	2
cg1943	hypothetical protein CGP3 region	0	Prophage genes	2
cg1945	hypothetical protein, conserved CGP3 region	0	Prophage genes	2
cg1960	hypothetical protein CGP3 region	0	Prophage genes	2
cg1961	hypothetical protein CGP3 region	0	Prophage genes	2
cg1965	putative protein, similarity to gp57-phage N15 CGP3 region	0	Prophage genes	2
cg1969	hypothetical protein CGP3 region	0	Prophage genes	2
cg1971	hypothetical protein CGP3 region	0	Prophage genes	2
cg1972	putative translation elongation factor, GTPase CGP3 region	0	Prophage genes	2
cg1978	hypothetical protein CGP3 region	0	Prophage genes	2
cg1980	puative MoxR-like ATPase CGP3 region	0	Prophage genes	2
cg1984	hypothetical protein CGP3 region	0	Prophage genes	2
cg1985	putative superfamily I DNA or RNA helicase CGP3 region	0	Prophage genes	2
cg1989	hypothetical protein CGP3 region	0	Prophage genes	2
cg1994	hypothetical protein CGP3 region	0	Prophage genes	2
cg1996	modification methylase, DNA cytosine-5--methyltransferase EC:2.1.1.37 CGP3 region	cglIM	Prophage genes	2
cg2000	putative membrane protein CGP3 region	0	Prophage genes	2
cg2005	putative protein-plasmid encoded, conserved CGP3 region	0	Prophage genes	2
cg2009	putative CLP-family ATP-binding protease CGP3 region	0	Prophage genes	2
cg2015	hypothetical protein CGP3 region	0	Prophage genes	2
cg2019	putative membrane protein CGP3 region	0	Prophage genes	2
cg2024	putative nuclease subunit of the excinuclease complex CGP3 region	0	Prophage genes	2
cg2039	hypothetical protein CGP3 region	0	Prophage genes	2
cg2044	putative secreted protein CGP3 region	0	Prophage genes	2
cg2056	putative membrane protein CGP3 region	0	Prophage genes	2
cg2057	putative secreted protein CGP3 region	0	Prophage genes	2
cg2061	putative secreted protein CGP3 region	psp3	Prophage genes	2
cg2078	peptide methionine sulfoxide reductase-related protein	msrB	Amino acid transport and metabolism	2
cg2080	hypothetical protein, conserved	0	Unknown function	2
cg2087	putative membrane protein	0	Unknown function	2
cg2099	putative membrane protein	0	Unknown function	2
cg2103	master regulator of iron-dependent gene expression, diphtheria toxin repressor DtxR-family	dtxR	Signal transduction mechanisms	2
cg2128	putative secreted or membrane protein	0	Unknown function	2
cg2135	tRNA methylthiotransferase	miaB	Translation, ribosomal structure and biogenesis	2
cg2145	hypothetical protein, conserved	0	Unknown function	2
cg2151	putative protein similar to phage shock protein A	0	General function prediction only	2
cg2200	two component response regulator, control of heme homeostasis/export	chrA (cgtR8)	Signal transduction mechanisms	2
cg2201	two component sensor kinase, control of heme homeostasis/export	chrS (cgtS8)	Post-translational modification; Signal transduction mechanisms	2
cg2224	tyrosine recombinase	xerC	DNA replication, recombination, repair, and degradation	2
cg2226	putative rossmann fold nucleotide-binding protein involved in DNA uptake, conserved	0	General function prediction only	2
cg2290	putative glyoxalase/bleomycin resistance/dioxygenase superfamily protein	0	General function prediction only	2
cg2329	putative coenzyme F420-dependent N5,N10-methylene tetrahydromethanopterin reductase or related flavin-dependent	0	Coenzyme transport and metabolism	2
cg2343	putative decarboxylase	0	General function prediction only	2
cg2376	putative secreted protein, maybe involved in cell division	ftsL	General function prediction only	2
cg2398	1-acyl-sn-glycerol-3-phosphate acetyltransferase	plsC	Cell wall/membrane/envelope biogenesis	2
cg2401	putative secreted protein NLP/P60-family, putative peptidoglycan lytic protein	0	Cell wall/membrane/envelope biogenesis	2
cg2408	cytochrome aa3 oxidase, subunit 4	ctaF	Respiration and oxidative phosphorylation	2
cg2413	cobinamide kinase / cobinamide phosphate guanylyltransferase (EC:2.7.1.-)	cobU	Coenzyme transport and metabolism	2
cg2415	cobalamin synthase	cobS	Coenzyme transport and metabolism	2
cg2418	branched-chain amino acid aminotransferase, AT class III (EC:2.6.1.42)	ilvE	Amino acid transport and metabolism	2
cg2419	leucyl aminopeptidase (EC:3.4.11.1)	pepB	Protein turnover and chaperones	2
cg2424	putative membrane protein, conserved	0	Unknown function	2
cg2464	hypothetical protein, conserved	0	Unknown function	2
cg2467	putative branched-chain amino acid ABC transporter ATP-binding protein	0	Amino acid transport and metabolism	2
cg2470	putative secreted branched-chain amino acid ABC transporter substrate-binding protein	0	Amino acid transport and metabolism	2
cg2493	#N/A	#N/A	#N/A	2
cg2512	putative metal-dependent hydrolase	0	General function prediction only	2
cg2518	putative secreted protein	0	Unknown function	2
cg2540	putative secreted or membrane protein	0	Unknown function	2
cg2561	secreted protein potentially involved into thiamin biosynthesis	thiX	Coenzyme transport and metabolism	2
cg2563	ectoine βine transporter, osmoregulated	lcoP	Transport and metabolism of further metabolites	2
cg2566	putative secreted protein	0	Unknown function	2
cg2568	C4-dicarboxylate transport system permease large protein, TRAP-family	dctM	Carbon source transport and metabolism	2
cg2569	C4-dicarboxylate transport system permease small protein, , TRAP-family	dctX	Carbon source transport and metabolism	2
cg2576	putative DNA polymerase III subunit δ	0	DNA replication, recombination, repair, and degradation	2
cg2579	putative DegV-family, conserved	0	Unknown function	2
cg2584	nicotinic acid mononucleotide adenyltransferase (EC:2.7.7.18)	nadD	Coenzyme transport and metabolism	2
cg2590	putative xanthine/uracil symporter, nucleobase:cation symporter-2 NCS2-family	0	Nucleotide transport and metabolism	2
cg2597	putative ribonuclease E, RNase E protein (EC:3.1.4.-)	rneG	Transcription including sigma factors, RNA processing and modification	2
cg2602	hypothetical protein, conserved	0	Unknown function	2
cg2612	putative Rossmann fold nucleotide-binding protein, conserved, lysine decarboxylase-family	0	General function prediction only	2
cg2619	putative permease	0	General function prediction only	2
cg2624	transcriptional repressor involved in metabolism of 4-hydroxybenzoate, protocatechuate and p-cresol, IclR-family	pcaR	Signal transduction mechanisms	2
cg2625	β-ketoadipyl-CoA thiolase (EC:2.3.1.174)	pcaF	Carbon source transport and metabolism	2
cg2628	γ-carboxymuconolactone decarboxylase (EC:4.1.1.44)	pcaC	Carbon source transport and metabolism	2
cg2629	β-carboxy-cis,cis-muconate cycloisomerase (EC:5.5.1.2)	pcaB	Carbon source transport and metabolism	2
cg2648	putative transcriptional regulator, ArsR-family	0	Signal transduction mechanisms	2
cg2650	putative membrane protein	0	Unknown function	2
cg2654	transposase fragment	tnp12b	DNA replication, recombination, repair, and degradation	2
cg2697	putative single-strand DNA binding protein	0	0	2
cg2708	ABC-type maltose transport system, ATPase component	musK (msiK1)	0	2
cg2713	NADP-dependent aldehyde dehydrogenase	dhaS	0	2
cg2729	putative transcriptional repressor, LacI-family, N-terminus, putative pseudogene	0	0	2
cg2731	uronate isomerase	uxaC	0	2
cg2741	hypothetical protein	0	0	2
cg2757	transposase	tnp15a	0	2
cg2775	hypothetical protein	0	0	2
cg2778	hypothetical protein, conserved	0	0	2
cg2779	phosphoserine phosphatase (EC:3.1.3.3)	serB	0	2
cg2799	putative secreted protein	pknE	0	2
cg2824	putative SAM-dependent methyltransferase	0	0	2
cg2835	putative acetyltransferase	0	0	2
cg2839	hypothetical protein, conserved	0	0	2
cg2840	Acetyl-CoA:CoA transferase (EC:2.8.3.8)	actA (ctfA)	0	2
cg2862	phosphoribosylformylglycinamidine synthase subunit II (EC:6.3.5.3)	purL	0	2
cg2869	putative deacetylase	0	0	2
cg2889	putative transcriptional regulator, MerR-family	0	0	2
cg2891	pyruvate:quinone oxidoreductase (EC:1.2.2.2)	pqo (poxB)	0	2
cg2898	putative 3-ketosteroid dehydrogenase	0	0	2
cg2908	putative membrane protein	0	0	2
cg2915	hypothetical protein	0	0	2
cg2921	putative permease of the major facilitator superfamily	0	0	2
cg2922	putative transcriptional regulator, IclR-family	0	0	2
cg2954	carbonic anhydrase, carbonate dehydratase (EC:4.2.1.1)	bca (cynT)	0	2
cg2956	putative secreted protein	0	0	2
cg2964	Inosine-5-monophosphate dehydrogenase no. 1 (EC:1.1.1.205)	guaB1	0	2
cg2973	hypothetical protein, conserved	0	0	2
cg2975	pantoate-β-alanine ligase, conserved	panC2	0	2
cg2995	PTS system enzyme II-fragment, putative pseudogene	ptsX	0	2
cg3001	putative transcriptional regulator, MarR-family	0	0	2
cg3007	polyphosphate kinase	ppk2B	0	2
cg3026	subunit 3 of Na+K+/H+ antiporter Mrp2	mrpD2 (mrpD)	0	2
cg3035	Corynebacterineae-type N-acetylglutamate synthase, catalyzes first step of arginine biosynthesis	nagS?	0	2
cg3036	exodeoxyribonuclease III (EC:3.1.11.2)	xthA	0	2
cg3044	glutamine uptake or metabolism	glnX	0	2
cg3085	putative alkanal monooxygenase α chain	0	0	2
cg3091	hypothetical protein, conserved	0	0	2
cg3104	putative ATPase involved in DNA repair, conserved	0	0	2
cg3105	hypothetical protein	0	0	2
cg3111	putative secreted protein	0	0	2
cg3124	hypothetical protein, conserved	0	0	2
cg3128	putative ABC-type transport system, ATPase component	0	0	2
cg3142	putative membrane protein	0	0	2
cg3145	BglG in CgR is 93 AA longer (belongs to BglG?), putative pseudo-gene	0	0	2
cg3148	putative ABC transporter, ATP-binding protein, putative pseudgene	fepC	0	2
cg3186	trehalose corynomycolyl transferase (EC:2.3.1.122), cop1, cmt1, and cmt2 can replace each other in the synthesis	cmt2	0	2
cg3191	putative glycosyltransferase	glfT	0	2
cg3193	putative membrane-associated phospholipid phosphatase	0	0	2
cg3197	putative secreted protein	psp5	0	2
cg3214	hypothetical protein, conserved	0	0	2
cg3216	gluconate permease, gluconate:H+ symporter GntP-family	gntP	0	2
cg3224	repressor of the cg3226-lldD lactate operon, GntR-family	lldR	0	2
cg3225	putative serine/threonine-specific protein phosphatase	0	0	2
cg3248	two component sensor kinase, control of heme homeostasis	hrrS (cgtS11)	0	2
cg3251	putative sortase surface protein transpeptidase	0	0	2
cg3267	putative membrane protein, putative pseudogene, C-terminal fragment	0	0	2
cg3272	putative membrane protein	0	0	2
cg3278	transposase, putative pseudogene	tnp20a	0	2
cg3292	putative copper chaperone, horizontally transferred gene	0	0	2
cg3301	putative sugar/metabolite permease of the major facilitator superfamily	0	0	2
cg3306	50S ribosomal protein L9	rplI	0	2
cg3307	single-strand DNA-binding protein	ssb	0	2
cg3315	transcriptional regulator, repressor of the malic enzyme gene malE, MarR-family	malR	0	2
cg3330	putative secreted protein	0	0	2
cg3349	maleylpyruvate isomerase, GSH-independent (EC:5.2.1.4)	nagL (genM)	0	2
cg3359	anthranilate synthase component I (EC:4.1.3.27)	trpE	0	2
cg3380	putative short chain dehydrogenase	0	0	2
cg3388	putative transcriptional regulator, IclR-family	0	0	2
cg3396	putative membrane protease subunit, stomatin/prohibitin homologs	0	0	2
cg3401	hypothetical protein	0	0	2
cg3410	hypothetical protein, conserved	0	0	2
cg3416	#N/A	#N/A	#N/A	2
cg3431	ribonuclease P (EC:3.1.26.5)	rnpA	0	2
cg0005	recombination protein RecF	recF	DNA replication, recombination, repair, and degradation	1
cg0009	putative membrane protein	0	Unknown function	1
cg0014	putative helix-turn-helix protein, CopG-family	0	Signal transduction mechanisms	1
cg0016	putative integral membrane protein	0	Unknown function	1
cg0021	hypothetical protein	0	Unknown function	1
cg0026	putative HCCA/protein isomerase, secreted protein, involved in cytochrome c maturation	0	Protein turnover and chaperones	1
cg0027	putative transcriptional regulator, MarR-family	0	Signal transduction mechanisms	1
cg0039	putative transcriptional regulator	0	Signal transduction mechanisms	1
cg0048	peptidyl-prolyl cis-trans isomerase, cytosolic (EC:5.2.1.8)	ppiA	Protein turnover and chaperones	1
cg0052	putative iron-siderophore ABC transporter, permease protein	0	Inorganic ion transport, metabolism, and storage	1
cg0062	protein phosphatase (EC:3.1.3.16)	ppp	Post-translational modification; Signal transduction mechanisms	1
cg0066	hypothetical protein	0	Unknown function	1
cg0075	hypothetical protein, conserved	0	Unknown function	1
cg0081	putative 4-oxalocrotonate tautomerase	0	Carbon source transport and metabolism	1
cg0085	ATPase of PhoH-family related to phosphate starvation-inducible protein, NYN ribonuclease	phoH1	Signal transduction mechanisms	1
cg0089	two component sensor kinase, citrate homeostasis	citA	Post-translational modification; Signal transduction mechanisms	1
cg0090	two component response regulator, activates citrate uptake in the presence of external citrate	citB	Signal transduction mechanisms	1
cg0092	putative membrane protein	0	Unknown function	1
cg0107	putative secreted protein	0	Unknown function	1
cg0112	transcriptional regulator, MarR-family, function in regulation of urea metabolism was proposed but could not be shown so far	ureR	Signal transduction mechanisms	1
cg0115	urease α subunit (EC:3.5.1.5)	ureC	Transport and metabolism of further metabolites	1
cg0116	urease accessory protein 1	ureE	Transport and metabolism of further metabolites	1
cg0127	putative thiamine pyrophosphate-dependent enzyme	0	Unknown function	1
cg0129	proline dehydrogenase/δ-1-pyrroline-5-carboxylate dehydrogenase (EC:1.5.99.8)	putA	Respiration and oxidative phosphorylation; Amino acid transport and metabolism	1
cg0131	putative oxidoreductase/aldo-keto reductase	0	General function prediction only	1
cg0146	transcriptional regulator for arabitol metabolism, DeoR-family	atlR (sucR, mtlR)	Signal transduction mechanisms	1
cg0150	putative transcriptional regulator, Fic/Doc-family, contains a Fido domain and a winged helix-turn-helix DNA binding domain	0	Signal transduction mechanisms	1
cg0151	3-methyladenine DNA glycosylase (EC:3.2.2.21)	mag	DNA replication, recombination, repair, and degradation	1
cg0162	putative membrane spanning protein	0	Unknown function	1
cg0170	putative transmembrane protein	0	Unknown function	1
cg0172	aspartate 1-decarboxylase precursor (EC:4.1.1.11)	panD	Amino acid transport and metabolism; Coenzyme transport and metabolism	1
cg0173	hypothetical protein, conserved	0	Unknown function	1
cg0179	putative membrane protein	0	Unknown function	1
cg0180	maltose O-acetyltransferase (EC:2.3.1.79)	maa	Carbon source transport and metabolism	1
cg0188	hypothetical protein, conserved	0	Unknown function	1
cg0195	putative membrane protein	0	Unknown function	1
cg0196	repressor of myo-inositol utilization genes, GntR-family, essential on gluconeogenetic substrates	iolR	Signal transduction mechanisms	1
cg0206	putative myo-inositol permease, MFS-type	iolP	Carbon source transport and metabolism	1
cg0214	hypothetical protein	0	Unknown function	1
cg0219	putative O-methyl transferase C-terminal fragment, putative pseudogene	0	General function prediction only	1
cg0231	putative membrane protein	0	Unknown function	1
cg0232	putative secreted protein	0	Unknown function	1
cg0237	putative short chain dehydrogenase, or oxidoreductase	0	General function prediction only	1
cg0238	putative L-gulonolactone oxidase, FAD/FMN-containing dehydrogenase putativley involved in ascorbate and aldarate metabolism	0	Carbon source transport and metabolism	1
cg0242	hypothetical protein	0	Unknown function	1
cg0256	putative protein, conserved	0	Unknown function	1
cg0257	molybdopterin cofactor synthase, subunit 3	moeB	Coenzyme transport and metabolism	1
cg0261	molybdopterin cofactor synthesis protein A1, MoeA-family	moeA1	Coenzyme transport and metabolism	1
cg0262	putative molybdenum ABC-type transporter, permease component	modB	Coenzyme transport and metabolism	1
cg0266	putative membrane protein	0	Unknown function	1
cg0275	Mg2+ transporter, MgtE-family	mgtE2	Inorganic ion transport, metabolism, and storage	1
cg0289	glutamyl-tRNA synthetase (EC:6.1.1.17)	gltX	Translation, ribosomal structure and biogenesis	1
cg0293	hypothetical protein	0	Unknown function	1
cg0300	putative tripeptide synthase involved in murein formation	0	Cell wall/membrane/envelope biogenesis	1
cg0319	arsenate reductase, arsenical pump modifier (EC:1.20.4.1)	arsC2 (arsX)	Inorganic ion transport, metabolism, and storage	1
cg0321	subunit 6 of Na+K+/H+ antiporter Mrp1	mrpG1 (mnhG)	Inorganic ion transport, metabolism, and storage	1
cg0326	subunit 1 of Na+K+/H+ antiporter Mrp1), fusion of subunits A and B (mrpAB)	mrpA1 (mnhAB)	Inorganic ion transport, metabolism, and storage	1
cg0327	putative membrane protein	0	Unknown function	1
cg0330	two component response regulator	cgtR1	Signal transduction mechanisms	1
cg0331	two component sensor kinase	cgtS1	Post-translational modification; Signal transduction mechanisms	1
cg0335	putative protein, GatB/Yqey domain, conserved	0	Unknown function	1
cg0336	penicillin-binding protein 1A (EC:2.4.2.-)	pbp1a	Cell wall/membrane/envelope biogenesis	1
cg0337	negative role in SigH-mediated oxidative stress response, WhiB homolog	whcA (whiB4)	Cell wall/membrane/envelope biogenesis	1
cg0343	Repressor of phd operon, MarR-family; involved in degradation of aromatic compounds (phenlypropanoids)	phdR	Signal transduction mechanisms	1
cg0352	putative secreted protein	0	Unknown function	1
cg0364	putative membrane protein	0	Unknown function	1
cg0369	putative secreted protein, conserved	0	Unknown function	1
cg0386	β-glucosidase-C-terminal domain, putative pseudogene	bglS	Carbon source transport and metabolism	1
cg0391	putative dTDP-glucose 4,6-dehydratase (EC:4.2.1.46)	rmlB2	Nucleotide transport and metabolism	1
cg0394	putative glycosyl transferase	0	General function prediction only	1
cg0396	putative glycosyl transferase	0	General function prediction only	1
cg0398	hypothetical protein	0	Unknown function	1
cg0420	putative glycosyltransferase, horizontally transferred	0	General function prediction only	1
cg0428	transposase fragment, putative pseudogene, horizontally transferred	tnp17c	DNA replication, recombination, repair, and degradation	1
cg0431	putative membrane protein, involved in polysaccharide acetylation, horizontally transferred	0	General function prediction only	1
cg0437	putative membrane protein, involved in polysaccharide polymerization, horizontally transferred	wzy	Cell wall/membrane/envelope biogenesis	1
cg0441	dihydrolipoamide dehydrogenase (EC:1.8.1.4), not E2 of PDHc and ODHc, horizontally transferred	lpd	Coenzyme transport and metabolism	1
cg0448	putative membrane protein, conserved 4th subunit of SQO?	0	Central carbon metabolism; Anaerobic metabolism; Respiration and oxidative phosphorylation	1
cg0449	hypothetical protein	0	Unknown function	1
cg0450	hypothetical protein, conserved	0	Unknown function	1
cg0454	transcriptional regulator, TetR-family, multidrug resistance	mfsR	Signal transduction mechanisms	1
cg0458	deoxyribose-phosphate aldolase (EC:4.1.2.4)	deoC	Central carbon metabolism; Nucleotide transport and metabolism	1
cg0462	hypothetical protein, conserved	0	Unknown function	1
cg0469	hemin transport system, ATP-binding protein	hmuV	Transport and metabolism of further metabolites	1
cg0479	hypothetical protein	0	Unknown function	1
cg0482	phosphoglyceromutase (EC:5.4.2.1), also important role for cell division and morphology	gpmA	Central carbon metabolism	1
cg0483	two component sensor kinase	senX3 (cgtS4)	Post-translational modification; Signal transduction mechanisms	1
cg0484	#N/A	#N/A	#N/A	1
cg0485	hypothetical protein	0	Unknown function	1
cg0487	putative secreted protein, conserved	0	Unknown function	1
cg0492	putative DNA-binding excisionase protein, extremely conserved	0	DNA replication, recombination, repair, and degradation	1
cg0494	hypothetical protein, extremely conserved	0	Unknown function	1
cg0499	hypothetical protein	0	Unknown function	1
cg0500	transcriptional activator of qsuABCD genes, LysR-family	qsuR	Signal transduction mechanisms	1
cg0519	putative phosphoglycerate mutase, involved in heme biosynthesis	0	Transport and metabolism of further metabolites	1
cg0520	putative secreted thiol-disulfide isomerase or thioredoxin, involved in cytochrome c biosynthesis	ccsX	Transport and metabolism of further metabolites	1
cg0522	cytochrome c biogenesis protein, membrane protein, DsbD-family	ccsA	Transport and metabolism of further metabolites	1
cg0528	putative secreted protein	0	Unknown function	1
cg0554	α-mannosyltransferase add mannose to GlcAGroAc2	mgtA	Cell wall/membrane/envelope biogenesis	1
cg0561	preprotein translocase subunit	secE	Protein secretion	1
cg0563	50S ribosomal protein L11	rplK	Translation, ribosomal structure and biogenesis	1
cg0564	50S ribosomal protein L1	rplA	Translation, ribosomal structure and biogenesis	1
cg0565	putative transcriptional regulator, similar to purR of Bacillus subtilis that regulates purine catabolism	pwkR/gabR	signal transduction mechanisms	1
cg0570	putative dehydrogenase	0	General function prediction only	1
cg0571	hypothetical protein	0	Unknown function	1
cg0575	putative secreted protein	0	Unknown function	1
cg0576	DNA-directed RNA polymerase β subunit (EC:2.7.7.6), essential	rpoB	Transcription including sigma factors, RNA processing and modification	1
cg0581	30S ribosomal protein S12	rpsL	Translation, ribosomal structure and biogenesis	1
cg0606	putative membrane protein	0	Unknown function	1
cg0608	50S ribosomal protein L14	rplN	Translation, ribosomal structure and biogenesis	1
cg0614	hypothetical protein	0	Unknown function	1
cg0637	putative NAD+-dependent 4-hydroxybenzaldehyd dehydrogenase subunit (EC: 1.2.1.64 ) (before BetB: putative βine aldehyde dehydrogenase BADH oxidoreductase (EC:1.2.1.8))	creC (betB)	Carbon source transport and metabolism	1
cg0647	preprotein translocase subunit	secY	Protein secretion	1
cg0648	adenylate kinase (EC:2.7.4.3)	adk	Nucleotide transport and metabolism	1
cg0653	30S ribosomal protein S11	rpsK	Translation, ribosomal structure and biogenesis	1
cg0656	50S ribosomal protein L17	rplQ	Translation, ribosomal structure and biogenesis	1
cg0657	tRNA pseudouridine synthase A (EC:4.2.1.70)	truA	Transcription including sigma factors, RNA processing and modification	1
cg0662	putative FAD/FMN-containing dehydrogenase, conserved	0	General function prediction only	1
cg0669	hypothetical protein, conserved	0	Unknown function	1
cg0673	50S ribosomal protein L13	rplM	Translation, ribosomal structure and biogenesis	1
cg0676	hypothetical protein, conserved	0	Unknown function	1
cg0678	hypothetical protein, conserved	0	Unknown function	1
cg0679	hypothetical protein, conserved	0	Unknown function	1
cg0680	hypothetical protein, conserved	0	Unknown function	1
cg0699	inositol-5-monophosphate dehydrogenase no. 2 (EC:1.1.1.205), essential for sugar uptake	guaB2	Carbon source transport and metabolism	1
cg0703	bifunctional GMP synthase/glutamine amidotransferase protein EC:6.3.5.2	guaA	Nucleotide transport and metabolism	1
cg0711	putative membrane protein	0	Unknown function	1
cg0721	phytoene synthetase (EC:2.5.1.-), terpenoid synthesis	crtB	Transport and metabolism of further metabolites	1
cg0722	putative drug exporter, RND superfamily, terpenoid synthesis	0	Transport and metabolism of further metabolites	1
cg0723	geranylgeranyl-pyrophosphate sythase (EC:2.5.1.29), terpenoid synthesis	crtE	Transport and metabolism of further metabolites	1
cg0728	deoxyribodipyrimidine photolyase (EC:4.1.99.3)	phr	DNA replication, recombination, repair, and degradation	1
cg0733	putative ABC transporter ATP-binding protein	0	General function prediction only	1
cg0735	high affinity ABC-type methionine transporter, permease subunit (TC 3.A.1.24.1),	metI	Amino acid transport and metabolism	1
cg0739	putative integral membrane protein	0	Unknown function	1
cg0740	putative membrane protein	0	Unknown function	1
cg0742	putative integral membrane protein	0	Unknown function	1
cg0745	putative NAD-dependent deacetylase, SIR2-family	0	General function prediction only	1
cg0747	putative cytidine and deoxycytidylate deaminase, conserved	0	Nucleotide transport and metabolism	1
cg0749	putative tRNA/rRNA methyltransferase protein (EC:2.1.1.-)	spoU	Translation, ribosomal structure and biogenesis	1
cg0772	putative sugar efflux permease, MFS-type	0	Carbon source transport and metabolism	1
cg0773	putative exodeoxyribonuclease (EC:3.1.11.2)	0	DNA replication, recombination, repair, and degradation	1
cg0775	hypothetical protein	0	Unknown function	1
cg0780	putative membrane protein, ribonuclease BN-like-family	0	General function prediction only	1
cg0781	putative membrane protein	0	Unknown function	1
cg0796	2-methylcitrate dehydratase	prpD1	Carbon source transport and metabolism	1
cg0803	thiosulfate sulfurtransferase (EC:2.8.1.1)	thtR	Inorganic ion transport, metabolism, and storage	1
cg0806	hypothetical protein, conserved	0	Unknown function	1
cg0807	hypothetical protein, conserved	0	Unknown function	1
cg0840	hypothetical protein, conserved	0	Unknown function	1
cg0843	putative helicase	0	DNA replication, recombination, repair, and degradation	1
cg0850	trancriptional regulator, whiB homolog, involved in the early stages of cell division and fatty acid synthesis.	whcD (whiB2)	signal transduction mechanisms	1
cg0854	phosphomannomutase EC:5.4.2.8	manB (pmmA)	Carbon source transport and metabolism	1
cg0861	thymidylate kinase (EC:2.7.4.9)	tmk	Nucleotide transport and metabolism	1
cg0864	two component sensor kinase involved in cell wall metabolism, stress response and osmoregulation	mtrB	Signal transduction mechanisms; Cell wall/membrane/envelope biogenesis	1
cg0865	putative secreted lipoprotein	0	Unknown function	1
cg0866	putative purine/pyrimidine phosphoribosyl transferase, conserved	0	Nucleotide transport and metabolism	1
cg0880	putative secreted protein	0	Unknown function	1
cg0889	putative DNA helicase RecQ (EC:3.6.1.-), maybe involved in folate or lipopolysaccharide biosynthesis, Starch and sucrose metabolism	0	DNA replication, recombination, repair, and degradation	1
cg0894	putative secreted protein, conserved	0	Unknown function	1
cg0900	putative membrane protein	0	Unknown function	1
cg0904	hypothetical protein	0	Unknown function	1
cg0908	putative secreted protein	0	Unknown function	1
cg0909	hypothetical protein	0	Unknown function	1
cg0918	putative uroporphyrin-III C-methyltransferase	0	Transport and metabolism of further metabolites	1
cg0919	transposase	tnp18a	DNA replication, recombination, repair, and degradation	1
cg0933	putative DNA or RNA helicase of superfamily II	0	General function prediction only	1
cg0940	putative glutamine cyclotransferase (EC:2.3.2.5)	0	Amino acid transport and metabolism	1
cg0944	putative xanthine/uracil symporter, nucleobase:cation symporter-2 NCS2-family	0	Nucleotide transport and metabolism	1
cg0945	putative 23S ribosomal RNA methyltransferase	0	Translation, ribosomal structure and biogenesis	1
cg0946	hypothetical protein, conserved	0	Unknown function	1
cg0947	hypothetical protein, conserved	0	Unknown function	1
cg0950	(FKBP)-type peptidyl-prolyl cis-trans isomerase (EC:5.2.1.8)	fkpA	Protein turnover and chaperones	1
cg0954	putative secreted protein	0	Unknown function	1
cg0967	3-phosphoadenosine 5-phosphosulfate PAPS 3-phosphatase	cysQ	Amino acid transport and metabolism; Inorganic ion transport, metabolism, and storage	1
cg0972	putative cyanate permease, MFS-type	cynX	Inorganic ion transport, metabolism, and storage	1
cg0973	glucose-6-phosphate isomerase (EC:5.3.1.9)	pgi	Central carbon metabolism	1
cg0975	putative chorismate mutase	0	Amino acid transport and metabolism	1
cg0978	putative ABC-type transport system, involved in lipoprotein release, ATPase component	0	Protein secretion	1
cg0983	phosphoribosylglycinamide formyltransferase (EC:2.1.2.2), essential	purN	Nucleotide transport and metabolism	1
cg0985	(S)-citramalyl-CoA lyase; (EC:4.1.3.6)	citE	Carbon source transport and metabolism	1
cg0986	master regulator of nitrogen control, repressor, TetR-family	amtR	Signal transduction mechanisms	1
cg0989	30S ribosomal protein S14	rpsN	Translation, ribosomal structure and biogenesis	1
cg1002	putative secreted protein, conserved	0	Unknown function	1
cg1007	putative membrane protein	0	Unknown function	1
cg1010	putative membrane protein	0	Unknown function	1
cg1012	cyclomaltodextrinase (EC:3.2.1.54), involved in starch and sucrose metabolism	cdaS	Carbon source transport and metabolism	1
cg1020	putative double-stranded β-helix domain	0	Unknown function	1
cg1021	putative esterase/lipase	0	General function prediction only	1
cg1028	putative restriction-modification system: methylase (EC:2.1.1.72)	0	DNA replication, recombination, repair, and degradation	1
cg1041	pyridoxal/pyridoxine/pyridoxamine kinase (EC:2.7.1.35)	pdxK	Coenzyme transport and metabolism	1
cg1043	putative thiol-disulfide isomerase and thioredoxins, conserved	0	Post-translational modification	1
cg1044	hypothetical protein, conserved	0	Unknown function	1
cg1049	putative enoyl-CoA hydratase/isomerase (EC:4.2.1.17), maybe essential	0	Carbon source transport and metabolism	1
cg1050	putative membrane protein	0	Unknown function	1
cg1052	corynomycolyl transferase EC:2.3.1.122	cmt3	Cell wall/membrane/envelope biogenesis	1
cg1054	drug exporter of the RND superfamily	mmpL2	Transport and metabolism of further metabolites	1
cg1057	hypothetical protein	0	Unknown function	1
cg1059	hypothetical protein, conserved	0	Unknown function	1
cg1060	putative peptide chain release factor 3 EF-G	prfC	Translation, ribosomal structure and biogenesis	1
cg1071	peptidyl-tRNA hydrolase (EC:3.1.1.29)	pth1	Translation, ribosomal structure and biogenesis	1
cg1073	putative lactoylglutathione lyase	0	Transport and metabolism of further metabolites	1
cg1080	putative multicopper oxidase	0	General function prediction only	1
cg1086	putative membrane protein	0	Unknown function	1
cg1089	putative ABC-type multidrug/protein/lipid transport system, ATPase component	0	General function prediction only	1
cg1092	putative secreted protein	0	Unknown function	1
cg1094	transposase	tnp3a	DNA replication, recombination, repair, and degradation	1
cg1103	putative membrane protein	0	Unknown function	1
cg1108	putative secreted protein	porC	Unknown function	1
cg1116	threonine dehydratase (EC:4.3.1.19)	tdcB	Amino acid transport and metabolism	1
cg1119	putative stress-responsive transcriptional regulator, conserved, phage shock protein C (PspC) family	0	Signal transduction mechanisms	1
cg1122	putative secreted protein	0	Unknown function	1
cg1127	mycothiol S-conjugate amidase	mca	Transport and metabolism of further metabolites	1
cg1130	putative undecaprenyl pyrophosphate synthetase, maybe involved in terpenoid biosynthesis	uppS1	Transport and metabolism of further metabolites	1
cg1132	pantothenate kinase EC:2.7.1.33	coaA	Coenzyme transport and metabolism	1
cg1135	putative branched-chain amino acid aminotransferase/4-amino-4-deoxychorismate lyase, conserved	pabC	Amino acid transport and metabolism	1
cg1137	putative transcriptional regulator, LysR-type	0	Signal transduction mechanisms	1
cg1143	putative transcriptional regulator, GntR-family	0	Signal transduction mechanisms	1
cg1144	hypothetical protein	0	Unknown function	1
cg1157	fructose 1,6 bisphosphatase, class II (EC:3.1.3.11) essential for gluconeogenesis	fbp	Central carbon metabolism	1
cg1170	corynomycolyl transferase (EC:2.3.1.122)	cmt5	Cell wall/membrane/envelope biogenesis	1
cg1175	putative acetyltransferase, GNAT-family	0	General function prediction only	1
cg1192	putative aldo/keto reductase	0	General function prediction only	1
cg1197	putative ABC-type transport systems, involved in lipoprotein release, ATPase component	0	Cell wall/membrane/envelope biogenesis	1
cg1199	hypothetical protein	0	Unknown function	1
cg1202	hypothetical protein, conserved	0	Unknown function	1
cg1204	putative protein, similarity to 2,3-PDG dependent phosphoglycerate mutase pgm-amycolatopsis methanolica, conserved	0	General function prediction only	1
cg1210	putative membrane protein	0	Unknown function	1
cg1222	lipoate-protein ligase A (EC:6.3.2.-)	lplA	Coenzyme transport and metabolism	1
cg1224	similarity to alkylphosphonate uptake operon protein PhnB-Escherichia coli, conserved	phnB2	Transport and metabolism of further metabolites	1
cg1225	putative benzoate transport transmembrane protein	benK3 (pcaK)	Carbon source transport and metabolism	1
cg1239	putative 2-dehydropantoate 2-reductase	0	Coenzyme transport and metabolism	1
cg1243	putative secreted trypsin-like serine protease, contain C-terminal PDZ domain	0	General function prediction only	1
cg1245	putative membrane protein	0	Unknown function	1
cg1251	putative membrane protein	0	Unknown function	1
cg1252	ferredoxin no. 3	fdxC	Transport and metabolism of further metabolites	1
cg1257	aromatic amino acid and histidine transport protein	aroP	Amino acid transport and metabolism	1
cg1267	putative β-fructosidase, levanase/invertase, (EC:3.2.1.26)	0	General function prediction only	1
cg1271	RNA polymerase σ70 factor, ECF-family	sigE	Transcription including sigma factors, RNA processing and modification	1
cg1276	Mg/Co/Ni transporter MgtE, contains CBS domain, intracellular	mgtE1	Inorganic ion transport, metabolism, and storage	1
cg1280	2-oxoglutarate dehydrogenase, E1 subunit of ODHc	odhA	Central carbon metabolism	1
cg1285	hypothetical protein, conserved	0	Unknown function	1
cg1288	putative multidrug efflux permease of the major facilitator superfamily	0	General function prediction only	1
cg1295	putative hydrolase or acyltransferase α/β hydrolase superfamily	0	General function prediction only	1
cg1296	putative non-ribosomal peptide synthetase module and related proteins, conserved	0	General function prediction only	1
cg1302	putative HKD-family nuclease	0	Nucleotide transport and metabolism	1
cg1304	putative secreted protein	0	Unknown function	1
cg1309	3-3-hydroxyphenylpropionate hydroxylase or 2-polyprenyl-6-methoxyphenol hydroxylase and related FAD-dependent oxidoreductase	rolH (mhpA)	Carbon source transport and metabolism	1
cg1313	putative secreted lipoprotein	0	Unknown function	1
cg1316	putative superfamily II DNA/RNA helicases, SNF2-family	0	DNA replication, recombination, repair, and degradation; Transcription including sigma factors, RNA processing and modification	1
cg1317	putative 2-oxo acid dehydrogenase, conserved	0	General function prediction only	1
cg1327	putative transcriptional regulator, Crp-family	0	Signal transduction mechanisms	1
cg1330	putative protein, similar to GTP pyrophosphokinase, conserved	0	General function prediction only	1
cg1346	putative molybdopterin biosynthesis MOG protein	mog	Coenzyme transport and metabolism	1
cg1347	putative secreted phospholipid phosphatase	0	Cell wall/membrane/envelope biogenesis	1
cg1384	putative NUDIX hydrolase	0	General function prediction only	1
cg1385	putative SAM-dependent methyltransferase	0	General function prediction only	1
cg1388	putative pyridoxal-phosphate-dependent aminotransferase/cysteine desulfinase, AT class IV/cysteine desulfinase (EC:2.6.1.-)	nifS1	Amino acid transport and metabolism	1
cg1391	putative protein related to capsule biosynthesis enzyme, conserved	0	General function prediction only	1
cg1392	putative transcriptional regulator, CRO/CI-family, HTH_3-family	0	Signal transduction mechanisms	1
cg1393	putative acetyltransferase, GNAT-family	0	General function prediction only	1
cg1394	putative spermidine synthase (EC:2.5.1.16)	speE2	Transport and metabolism of further metabolites	1
cg1399	putative permease of the major facilitator superfamily	0	General function prediction only	1
cg1403	glutamyl-tRNA Gln amidotransferase subunit C	gatC	Translation, ribosomal structure and biogenesis	1
cg1409	6-phosphofructokinase EC:2.7.1.11	pfkA (pfk)	Central carbon metabolism	1
cg1423	putative oxidoreductase related to aryl-alcohol dehydrogenase	0	General function prediction only	1
cg1427	putative extracellular deoxyribonuclease, conserved	0	DNA replication, recombination, repair, and degradation	1
cg1438	putative ABC-type nitrate/sulfonate/taurine/bicarbonate transport system, ATPase component C-terminal fragment	0	Inorganic ion transport, metabolism, and storage	1
cg1442	putative acyl-CoA dehydrogenase-family protein N-terminal fragment, putative pseudogene	0	Lipid transport and metabolism	1
cg1464	putative transcriptional regulator, HTH_3-family	0	Signal transduction mechanisms	1
cg1465	putative membrane protein	0	Unknown function	1
cg1467	putative transcriptional regulator, TetR-family	0	Signal transduction mechanisms	1
cg1479	maltodextrin phosphorylase	malP (glgP1)	Carbon source transport and metabolism	1
cg1481	hypothetical protein, conserved	0	Unknown function	1
cg1482	putative Zn-dependent hydrolase, including glyoxylases	0	General function prediction only	1
cg1483	putative membrane protein	0	Unknown function	1
cg1490	putative NTP pyrophosphohydrolase including oxidative damage repair enzyme	0	DNA replication, recombination, repair, and degradation	1
cg1491	hypothetical protein	0	Unknown function	1
cg1492	NADPH-dependent glycerol-3-phosphate dehydrogenase (EC:1.1.1.94)	gpsA	Central carbon metabolism	1
cg1494	putative secreted protein	0	Unknown function	1
cg1495	thiamine monophosphate kinase EC:2.7.4.16	thiL	Coenzyme transport and metabolism	1
cg1497	putative kinase related to dihydroxyacetone kinase	0	General function prediction only	1
cg1498	putative RecG-like helicase	0	DNA replication, recombination, repair, and degradation	1
cg1499	putative protein, similarity to biotin carboxyl carrier protein, conserved	0	General function prediction only	1
cg1502	putative ABC-type polar amino acid transport system, ATPase component	0	Amino acid transport and metabolism	1
cg1505	putative secreted protein	0	Unknown function	1
cg1508	putative pseudogene - similar to Psp1 CGP1 region	0	Prophage genes	1
cg1520	putative secreted protein CGP1 region	0	Prophage genes	1
cg1526	putative multidrug efflux permease of the major facilitator superfamily	0	General function prediction only	1
cg1541	putative pseudogene, conserved protein	0	Unknown function	1
cg1547	transcriptional regulator of uridine utilization and ribose transport, LacI-family, structure is known (pdb 3BIL)	uriR	Signal transduction mechanisms	1
cg1548	hypothetical protein, conserved	0	Unknown function	1
cg1551	universal stress protein no.1, nucleotide-binding proteins	uspA1	DNA replication, recombination, repair, and degradation	1
cg1560	excinuclease ABC subunit A	uvrA	DNA replication, recombination, repair, and degradation	1
cg1562	putative membrane protein	0	Unknown function	1
cg1579	putative secreted protein	0	Unknown function	1
cg1586	argininosuccinate synthase (EC:6.3.4.5)	argG	Amino acid transport and metabolism	1
cg1588	argininosuccinate lyase (EC:4.3.2.1)	argH	Amino acid transport and metabolism	1
cg1589	putative secreted protein	0	Unknown function	1
cg1592	hypothetical protein, conserved	0	Unknown function	1
cg1600	putative rRNA methylase, conserved	0	Translation, ribosomal structure and biogenesis	1
cg1601	inorganic polyphosphate/ATP-NAD kinase (EC:2.7.1.23)	ppnK	Coenzyme transport and metabolism	1
cg1611	putative segregation and condensation protein A	scpA	Cell division, chromosome partitioning	1
cg1613	rhodanese-related sulfurtransferase (EC:2.8.1.1)	sseA2	Inorganic ion transport, metabolism, and storage	1
cg1615	putative 16S rRNA uridine-516 pseudouridylate synthase or related pseudouridylate synthase	rluA	Translation, ribosomal structure and biogenesis	1
cg1617	putative GTP-binding protein EngA	0	General function prediction only	1
cg1618	hypothetical protein, conserved	0	Unknown function	1
cg1624	Na+ K+/H+ antiporter	nhaP	Inorganic ion transport, metabolism, and storage	1
cg1629	preprotein translocase subunit SecA2, essential	secA2	Protein secretion	1
cg1632	hypothetical protein, conserved	0	Unknown function	1
cg1643	6-phosphogluconate dehydrogenase (EC:1.1.1.44)	gnd	Central carbon metabolism	1
cg1645	putative SAM-dependent methyltransferase	0	General function prediction only	1
cg1646	putative ABC-type multidrug transport system, ATPase component	0	General function prediction only	1
cg1647	putative ABC-type multidrug transport system, permease component	0	General function prediction only	1
cg1657	putative cyclopropane fatty acid synthase cyclopropane-fatty-acyl-phospholipid synthase	ufaA	Cell wall/membrane/envelope biogenesis	1
cg1668	putative membrane protein	0	Unknown function	1
cg1672	polyprenol-phosphate-mannose synthase domain 1 (EC:2.3.1.-)	ppmC (ppm1)	Cell wall/membrane/envelope biogenesis	1
cg1676	putative lipase EC:3.1.1.3	lip3	Lipid transport and metabolism	1
cg1681	proline dipeptidase (EC:3.4.13.9)	pepE (pepQ?)	Protein turnover and chaperones	1
cg1682	putative trypsin-like serine protease	0	Protein turnover and chaperones	1
cg1687	putative transcriptional regulator of pup operon cg1689-1688, PafB homolog	pafB	Signal transduction mechanisms	1
cg1692	SAM-dependent methyltransferase involved in tRNA-Met maturation	pimT	Translation, ribosomal structure and biogenesis	1
cg1693	putative aminopeptidase 2, Aspartyl aminopeptidase (EC:3.4.11.-)	pepC	Protein turnover and chaperones	1
cg1698	ATP phosphoribosyltransferase EC:2.4.2.17	hisG	Amino acid transport and metabolism	1
cg1704	arsenate/arsenite transcriptional regulator, ArsR-family, function predicted, experimentally proven?	arsR1	Inorganic ion transport, metabolism, and storage	1
cg1713	dihydroorotate dehydrogenase (EC:1.3.3.1)	pyrD	Nucleotide transport and metabolism	1
cg1718	putative phospholipid-binding protein	0	Unknown function	1
cg1719	ABC-type multidrug/protein/lipid transport system, ATPase component	tetB	Transport and metabolism of further metabolites	1
cg1720	ABC-type multidrug/protein/lipid transport system, ATPase component	tetA	Transport and metabolism of further metabolites	1
cg1725	methylmalonyl-CoA mutase, α subunit (EC:5.4.99.2)	mutA (mcmB)	Amino acid transport and metabolism; Lipid transport and metabolism	1
cg1730	putative secreted protease subunit, stomatin/prohibitin homolog	0	Protein turnover and chaperones	1
cg1732	hypothetical protein, conserved	0	Unknown function	1
cg1738	transcriptional regulator, represses aconitase, TetR-family	acnR	Signal transduction mechanisms	1
cg1745	putative signal recognition particle GTPase, conserved	0	Signal transduction mechanisms	1
cg1751	putative membrane protein CGP2 region	0	Prophage genes	1
cg1759	putative Fe-S cluster assembly protein, part of the sufBDCSU response	0	Coenzyme transport and metabolism	1
cg1760	cysteine desulfhydrase	sufU	Coenzyme transport and metabolism	1
cg1766	Mannosyltransferase	mptB	Cell wall/membrane/envelope biogenesis	1
cg1767	putative ABC-type multidrug transport system, ATPase component	0	General function prediction only	1
cg1769	cytochrome oxidase assembly protein	ctaA	Protein turnover and chaperones	1
cg1781	sarcosine oxidase- C-terminal fragment	soxA	Carbon source transport and metabolism	1
cg1789	triosephosphate isomerase (EC:5.3.1.1)	tpi	Central carbon metabolism	1
cg1794	putative P-loop ATPase protein, conserved	0	General function prediction only	1
cg1796	putative membrane protein-C, ammoniagenes RibX homolog, conserved	ribX	Coenzyme transport and metabolism	1
cg1797	riboflavin synthase subunit β (EC:2.5.1.9)	ribH	Coenzyme transport and metabolism	1
cg1804	peptide deformylase 2 (EC:3.5.1.31)	def2	Post-translational modification	1
cg1805	primosome assembly protein PriA or N replication factor Y, helicase superfamily II-type	priA	Transcription including sigma factors, RNA processing and modification	1
cg1828	shikimate kinase EC:2.7.1.71 essential	aroK	Amino acid transport and metabolism	1
cg1836	putative secreted solute-binding protein, aminodeoxychorismate lyase-like, conserved	0	General function prediction only	1
cg1842	putative secreted metalloprotease	0	Protein turnover and chaperones	1
cg1846	putative transcriptional regulator, TetR-family, regulates cg1844-cg1847, structure is known: pdb 2O7T	0	Signal transduction mechanisms	1
cg1849	hypothetical protein, conserved	0	Unknown function	1
cg1852	serine deaminase, L-Serine dehydratase (EC:4.3.1.17)	sdaA	Amino acid transport and metabolism	1
cg1853	glycerol-3-phosphate dehydrogenase (EC:1.1.99.5)	glpD	Central carbon metabolism; Respiration and oxidative phosphorylation	1
cg1867	preprotein translocase subunit	secD	Protein secretion	1
cg1869	holliday junction DNA helicase RuvB	ruvB	DNA replication, recombination, repair, and degradation	1
cg1870	holliday junction DNA helicase motor protein	ruvA	DNA replication, recombination, repair, and degradation	1
cg1878	phosphatidylglycerophosphate synthase	pgsA1	Cell wall/membrane/envelope biogenesis	1
cg1892	hypothetical protein, conserved CGP3 region	0	Prophage genes	1
cg1893	putative N-acetyltransferase CGP3 region	act4	Prophage genes	1
cg1895	putative secreted protein CGP3 region	0	Prophage genes	1
cg1900	hypothetical protein CGP3 region	0	Prophage genes	1
cg1901	hypothetical protein CGP3 region	0	Prophage genes	1
cg1909	hypothetical protein CGP3 region	0	Prophage genes	1
cg1925	hypothetical protein CGP3 region	0	Prophage genes	1
cg1926	hypothetical protein CGP3 region	0	Prophage genes	1
cg1927	putative molecular chaperone CGP3 region	0	Prophage genes	1
cg1938	hypothetical protein CGP3 region	0	Prophage genes	1
cg1948	hypothetical protein CGP3 region	0	Prophage genes	1
cg1949	hypothetical protein CGP3 region	0	Prophage genes	1
cg1950	transposase fragment CGP3 region	tnp14b	Prophage genes	1
cg1955	putative secreted protein CGP3 region	0	Prophage genes	1
cg1963	putative superfamily II DNA/RNA helicase CGP3 region	0	Prophage genes	1
cg1964	hypothetical protein CGP3 region	0	Prophage genes	1
cg1982	putative ATPase with chaperone activity, ATP-binding subunit CGP3 region	0	Prophage genes	1
cg1991	putative protein, similar to gp52-bacterophage PHIC31	0	Prophage genes	1
cg1992	hypothetical protein CGP3 region	0	Prophage genes	1
cg1993	hypothetical protein CGP3 region	0	Prophage genes	1
cg1997	type II restriction endonuclease CGP3 region	cglIR	Prophage genes	1
cg1998	restriction endonuclease CGP3 region	cglIIR	Prophage genes	1
cg2002	hypothetical protein CGP3 region	0	Prophage genes	1
cg2003	hypothetical protein, conserved CGP3 region	0	Prophage genes	1
cg2006	hypothetical protein CGP3 region	0	Prophage genes	1
cg2027	hypothetical protein CGP3 region	0	Prophage genes	1
cg2029	hypothetical protein CGP3 region	0	Prophage genes	1
cg2036	putative secreted protein CGP3 region	0	Prophage genes	1
cg2038	hypothetical protein CGP3 region	0	Prophage genes	1
cg2040	putative transcriptional regulator, HTH_3-family CGP3 region	0	Prophage genes	1
cg2045	hypothetical protein CGP3 region	0	Prophage genes	1
cg2046	hypothetical protein CGP3 region	0	Prophage genes	1
cg2050	hypothetical protein CGP3 region	0	Prophage genes	1
cg2058	hypothetical protein CGP3 region	0	Prophage genes	1
cg2066	putative low-complexity protein	0	Prophage genes	1
cg2068	hypothetical protein CGP3 region	0	Prophage genes	1
cg2077	arabinofuranosyltransferase	aftC	Cell wall/membrane/envelope biogenesis	1
cg2085	hypothetical protein, conserved	0	Unknown function	1
cg2090	myo-inositol-1or 4-monophosphatase (EC:3.1.3.25)	suhB	Cell wall/membrane/envelope biogenesis	1
cg2094	hypothetical protein	0	Unknown function	1
cg2095	putative membrane protein	0	Unknown function	1
cg2101	putative D-tyrosyl-tRNA deacylase	0	Translation, ribosomal structure and biogenesis	1
cg2104	UDP-glucose 4-epimerase EC:5.1.3.2	galE	Carbon source transport and metabolism	1
cg2110	putative membrane protein	0	Unknown function	1
cg2117	EI enzyme, general component of PTS (EC:2.7.3.9)	ptsI	Carbon source transport and metabolism	1
cg2124	putative transcriptional regulator, AraC-family	0	Signal transduction mechanisms	1
cg2131	hypothetical protein	0	Unknown function	1
cg2140	transcriptional regulator involved in DNA repair, RecX-family	recX	DNA replication, recombination, repair, and degradation	1
cg2146	hypothetical protein	0	Unknown function	1
cg2149	transmembrane component BioN of energizing module of biotin ECF transporter	bioN	Coenzyme transport and metabolism	1
cg2153	putative protein similar to competence-and mitomycin-induced protein, CinA-like protein	0	General function prediction only	1
cg2161	dihydrodipicolinate synthase (EC:4.2.1.52)	dapA	Amino acid transport and metabolism	1
cg2162	alternative thymidylate synthase (EC:2.1.1.148)	thyX	Nucleotide transport and metabolism	1
cg2163	dihydrodipicolinate reductase (EC:1.3.1.26)	dapB	Amino acid transport and metabolism	1
cg2180	putative secreted protein	0	Unknown function	1
cg2185	prolyl-tRNA synthetase (EC:6.1.1.15)	proS	Translation, ribosomal structure and biogenesis	1
cg2188	putative Mg-chelatase subunit I	0	Inorganic ion transport and metabolism	1
cg2191	hypothetical protein, conserved	0	Unknown function	1
cg2193	putative lysophospholipase	0	Cell wall/membrane/envelope biogenesis	1
cg2194	mycothione reductase	mtr (gor)	Transport and metabolism of further metabolites	1
cg2195	putative secreted or membrane protein	0	Unknown function	1
cg2212	putative ABC-type multidrug transport system, permease component	0	General function prediction only	1
cg2214	putative Fe-S-cluster redox enzyme	0	General function prediction only	1
cg2216	phosphatidate cytidylyltransferase (EC:2.7.7.41)	cdsA	Cell wall/membrane/envelope biogenesis	1
cg2227	putative ATPase with chaperone activity	0	Protein turnover and chaperones	1
cg2228	putative endonuclease	0	DNA replication, recombination, repair, and degradation	1
cg2230	ribonuclease HII (EC:3.1.26.4)	rnhB	Transcription including sigma factors, RNA processing and modification	1
cg2236	thiamine-phosphate pyrophosphorylase (EC:2.5.1.3)	thiE	Coenzyme transport and metabolism	1
cg2237	putative D-amino acid oxidase flavoprotein oxidoreductase (EC:1.4.3.3)	thiO	Coenzyme transport and metabolism	1
cg2239	thiazole synthase, involved in thiamine biosynthesis	thiG	Coenzyme transport and metabolism	1
cg2241	transcriptional accessory protein, RNA binding	tex	Transcription including sigma factors, RNA processing and modification	1
cg2249	tRNA guanine-N1--methyltransferase (EC:2.1.1.31)	trmD	Translation, ribosomal structure and biogenesis	1
cg2250	putative secreted lipoprotein	0	Unknown function	1
cg2252	putative double-stranded β-helix domain	0	Unknown function	1
cg2256	putative ABC-type multidrug/daunorubicin transport system, ATPase component	0	General function prediction only	1
cg2262	signal recognition particle GTPase	ftsY	Translation, ribosomal structure and biogenesis	1
cg2263	hypothetical protein	0	Unknown function	1
cg2266	putative acylphosphatase (EC:3.6.1.7)	0	General function prediction only	1
cg2268	putative transcriptional regulator, LysR-family	0	Signal transduction mechanisms	1
cg2269	putative permease	0	General function prediction only	1
cg2280	glutamate dehydrogenase, NADP-specific (EC:1.4.1.4)	gdh	Amino acid transport and metabolism	1
cg2284	galactose-1-phosphate uridylyltransferase (EC:2.7.7.12)	galT	Carbon source transport and metabolism	1
cg2285	putative hippurate hydrolase protein	hipO	Amino acid transport and metabolism	1
cg2286	putative membrane protein, carbohydrate phosphorylase	0	General function prediction only	1
cg2288	putative membrane protein	0	Unknown function	1
cg2289	α-glucan phosphorylase, glycogen phosphorylase (EC:2.4.1.1), probably essential	glgP	Carbon source transport and metabolism	1
cg2294	putative membrane protein	0	Unknown function	1
cg2297	imidazole glycerol phosphate synthase subunit HisF (EC:4.1.3.-)	hisF	Amino acid transport and metabolism	1
cg2298	myo-inositol-1or 4-monophosphatase-family protein (EC:3.1.3.25)	impA	Cell wall/membrane/envelope biogenesis	1
cg2300	imidazole glycerol phosphate synthase subunit HisH (EC:2.4.2.-)	hisH	Amino acid transport and metabolism	1
cg2303	imidazoleglycerol-phosphate dehydratase (EC:4.2.1.19)	hisB	Amino acid transport and metabolism	1
cg2304	histidinol-phosphate aminotransferase (EC:2.6.1.9), loss causes histidine auxotrophy	hisC	Amino acid transport and metabolism	1
cg2305	histidinol dehydrogenase (EC:1.1.1.23)	hisD	Amino acid transport and metabolism	1
cg2309	transcriptional regulator, TetR-family, involved in biotin metabolism	bioQ	Signal transduction mechanisms	1
cg2310	glycogen debranching enzyme (EC:3.2.1.68)	glgX	Carbon source transport and metabolism	1
cg2314	putative transcriptional regulator, LacI-family	0	Signal transduction mechanisms	1
cg2317	putative ABC-type ironIII dicitrate transporter, permease subunit	0	Carbon source transport and metabolism; Inorganic ion transport and metabolism	1
cg2318	putative ABC-type ironIII dicitrate transporter, substrate-binding lipoprotein	0	Carbon source transport and metabolism; Inorganic ion transport and metabolism	1
cg2323	maltooligosyl trehalose synthase, 1->4-α-D-glucan 1-α-D-glucosylmutase (EC:5.4.99.15)	treY	Carbon source transport and metabolism; Cell wall/membrane/envelope biogenesis	1
cg2328	hypothetical protein	0	Unknown function	1
cg2330	putative ribosome-associated heat shock protein implicated in the recycling of the 50S subunit S4 paralog	0	Translation, ribosomal structure and biogenesis	1
cg2331	putative membrane protein	0	Unknown function	1
cg2332	hypothetical protein, conserved	0	Unknown function	1
cg2338	DNA polymerase III subunit α (EC:2.7.7.7), essential	dnaE1	DNA replication, recombination, repair, and degradation	1
cg2350	hypothetical protein, conserved	0	Unknown function	1
cg2358	hypothetical protein, conserved	0	Unknown function	1
cg2360	putative membrane protein	0	Unknown function	1
cg2363	putative protein, conserved, Letek et al. (2008) “Cell growth and cell division in the rod-shaped actinomycete Corynebacterium glutamicum” homolog to sepF, cell-division Regulator in B. subtilis (Hamoen et al. 2006)	0	Cell division, chromosome partitioning	1
cg2369	N-acetylglucosaminyl transferase, essential	murG	Cell wall/membrane/envelope biogenesis	1
cg2374	UDP-N-acetylmuramoylalanyl-D-glutamate-2,6-diaminopimelate ligase (EC:6.3.2.13), essential for cell division and PG synthesis	murE	Cell wall/membrane/envelope biogenesis	1
cg2377	S-adenosyl-methyltransferase	mraW	Post-translational modification	1
cg2378	putative MraZ protein	mraZ	Signal transduction mechanisms	1
cg2379	hypothetical protein	0	Unknown function	1
cg2382	putative GCN5-related N-acetyltransferase	act5	General function prediction only	1
cg2383	5,10-methylenetetrahydrofolate reductase (EC:1.5.1.20), loss causes methionine auxotrophy	metF	Amino acid transport and metabolism	1
cg2385	α-1,6-mannopyranosyltransferase	mptA	Cell wall/membrane/envelope biogenesis	1
cg2390	putative membrane protein	0	Unknown function	1
cg2395	putative secreted or membrane protein	0	Unknown function	1
cg2409	cytochrome aa3 oxidase, subunit 2	ctaC	Respiration and oxidative phosphorylation	1
cg2411	putative protein of HesB/YadR/YfhF-family, conserved	0	Unknown function	1
cg2412	putative membrane protein, conserved	0	Unknown function	1
cg2414	nicotinate-nucleotide-dimethylbenzimidazole phosphoribosyltransferase (EC:2.4.2.21)	cobT	Coenzyme transport and metabolism	1
cg2434	putative luciferase-like monooxygenase	0	General function prediction only	1
cg2435	putative protein synthesis inhibitor, putative ss-mRNA endonuclease	0	Translation, ribosomal structure and biogenesis	1
cg2439	#N/A	#N/A	#N/A	1
cg2446	glutamate-ammonia-ligase adenylyltransferase	glnE	Post-translational modification	1
cg2451	hypothetical protein, conserved	0	Unknown function	1
cg2452	putative galactokinase (EC:2.7.1.6)	galK	Carbon source transport and metabolism	1
cg2454	#N/A	#N/A	#N/A	1
cg2460	putative membrane protein	0	Unknown function	1
cg2461	transposase	tnp4a	DNA replication, recombination, repair, and degradation	1
cg2462	putative transcriptional regulator, TetR-family	0	Signal transduction mechanisms	1
cg2465	hypothetical protein	0	Unknown function	1
cg2468	putative branched-chain amino acid ABC-type transport system, permease component	0	Amino acid transport and metabolism	1
cg2479	hypothetical protein	0	Unknown function	1
cg2482	hypothetical protein	0	Unknown function	1
cg2487	hypothetical protein, conserved	0	Unknown function	1
cg2489	DNA primase (EC:2.7.7.-), maybe essential	dnaG	DNA replication, recombination, repair, and degradation	1
cg2498	hypothetical protein, conserved	0	Unknown function	1
cg2502	key regulator for zinc homeostasis, FUR-family	zur (fur)	Signal transduction mechanisms	1
cg2507	putative membrane protein	0	Unknown function	1
cg2509	DNA repair protein	recO	DNA replication, recombination, repair, and degradation	1
cg2515	molecular chaperone contain C-terminal Zn finger domain, putative transcriptional repressor	dnaJ2	Signal transduction mechanisms	1
cg2517	coproporphyrinogen III oxidase (EC:1.3.3.3)	hemN	Transport and metabolism of further metabolites	1
cg2519	hypothetical protein, conserved	0	Unknown function	1
cg2525	putative membrane protein	0	Unknown function	1
cg2527	putative peptidyl-dipeptidase A protein (EC:3.4.15.1/3.4.15.5)	dcp	Protein turnover and chaperones	1
cg2528	putative type-B carboxylesterase/lipase-family	0	General function prediction only	1
cg2530	maltokinase	treX	Carbon source transport and metabolism; Cell wall/membrane/envelope biogenesis	1
cg2531	isopentenyl-diphosphate δ-isomerase (EC:5.3.3.2)	idi	Transport and metabolism of further metabolites	1
cg2534	putative secreted protein	0	Unknown function	1
cg2535	putative secreted protein	0	Unknown function	1
cg2539	ectoine/proline/glycine βine carrier, BCCT-family	ectP	Amino acid transport and metabolism	1
cg2550	putative ABC-type dipeptide/oligopeptide/nickel transport system, permease component	0	General function prediction only	1
cg2551	putative ABC-type dipeptide/oligopeptide/nickel transport system, permease component	0	General function prediction only	1
cg2552	putative ATPase component of ABC-type transport system, contains duplicated ATPase domain	0	General function prediction only	1
cg2565	hypothetical protein	0	Unknown function	1
cg2573	30S ribosomal protein S20	rpsT	Translation, ribosomal structure and biogenesis	1
cg2581	putative fructose-2,6-bisphosphatase	0	Central carbon metabolism	1
cg2587	putative phosphoglycerate dehydrogenase or related dehydrogenase	0	General function prediction only	1
cg2592	hypothetical protein	0	Unknown function	1
cg2594	50S ribosomal protein L27	rpmA	Translation, ribosomal structure and biogenesis	1
cg2601	putative pirin-related protein-fragment, putative pseudogen	0	General function prediction only	1
cg2606	hypothetical protein, conserved	0	Unknown function	1
cg2607	putative membrane protein	0	Unknown function	1
cg2635	chloromuconate cycloisomerase (EC:5.5.1.1)	catB	Carbon source transport and metabolism	1
cg2641	transcriptional regulator, LuxR-family	benR	Signal transduction mechanisms	1
cg2643	benzoate membrane transport protein, , benzoate:H+ symporter BenE-family	benE	Carbon source transport and metabolism	1
cg2652	transposase fragment, putative pseudogen	tnp12a	DNA replication, recombination, repair, and degradation	1
cg2658	ribose-5-phosphate isomerase B (EC:5.3.1.6)	rpi	Central carbon metabolism	1
cg2659	putative membrane protein	0	Unknown function	1
cg2661	putative dithiol-disulfide isomerase involved in polyketide biosynthesis	0	Transport and metabolism of further metabolites	1
cg2666	hypothetical protein	0	Unknown function	1
cg2670	phytoene dehydrogenase desaturase N-terminal fragment, putative pseudogen	crtI2-1	Transport and metabolism of further metabolites	1
cg2680	putative aminotransferase class-III, pyridoxal-phosphate dependent	argD2	Amino acid transport and metabolism	1
cg2687	cystathionine γ-synthase (EC:2.5.1.48)	metB	Amino acid transport and metabolism	1
cg2691	hypothetical protein, conserved	0	0	1
cg2693	hypothetical protein, conserved	0	0	1
cg2707	hypothetical protein, conserved	0	0	1
cg2711	putative secreted protein	0	0	1
cg2714	putative Zn-dependent alcohol dehydrogenase, class III	0	0	1
cg2718	oligoribonuclease 3->5 exoribonuclease	ornA	0	1
cg2719	putative enterochelin esterase	0	0	1
cg2722	putative ankyrin-repeat containing protein	0	0	1
cg2737	regulator involved in control of cellular fatty acid synthesis, TetR-family	fasR	0	1
cg2748	putative membrane protein, conserved	0	0	1
cg2751	putative xanthosine/deoxyribonucleotide triphosphate pyrophosphatase	0	0	1
cg2759	transposase	tnp15b	0	1
cg2760	hypothetical protein, conserved	0	0	1
cg2770	hypothetical protein, conserved	0	0	1
cg2772	ATP-dependent Clp protease adaptor protein	clpS	0	1
cg2774	putative nicotinate phosphoribosyltransferase	0	0	1
cg2776	putative ATP-dependent DNA helicase-related protein, maybe involved in folate or lipopolysaccharide biosynthesis, Starch and sucrose metabolism	dinG	0	1
cg2777	putative membrane protein, conserved	0	0	1
cg2785	putative membrane protein	0	0	1
cg2787	putative protein, involved in ribonucleotide reduction, conserved, flavodoxin-like	nrdI	0	1
cg2791	50S ribosomal protein L36	rpmJ	0	1
cg2792	NAD+ synthetase, glutamine-hydrolyzing (EC:6.3.5.1)	nadE	0	1
cg2793	hypothetical protein, conserved	0	0	1
cg2804	transposase	tnp21a	0	1
cg2805	putative secreted protein	psp4	0	1
cg2806	putative membrane protein	0	0	1
cg2822	putative sugar phosphate isomerase/epimerase	0	0	1
cg2831	transcriptional regulator, acetate metabolism, LuxR-family	ramA	0	1
cg2834	serine O-acetyltransferase (EC:2.3.1.30), loss causes cysteine auxotrophy	cysE	0	1
cg2860	putative acyl-CoA thioester hydrolase protein	0	0	1
cg2878	phosphoribosylamine-glycine ligase (EC:6.3.4.13)	purD	0	1
cg2883	putative SAM-dependent methyltransferase	0	0	1
cg2904	hypothetical protein	0	0	1
cg2907	trehalose-6-phosphate synthase (EC:2.4.1.15)	otsA	0	1
cg2927	putative sucrose-6-phosphate hydrolase, β-fructofuranosidase (EC:3.2.1.26)	scrB	0	1
cg2943	putative membrane protein	0	0	1
cg2946	putative transcriptional regulator, CarD-like, conserved	0	0	1
cg2951	putative nucleic-acid-binding protein contains the HHH domain	0	0	1
cg2959	putative secreted protein	0	0	1
cg2960	hypothetical protein	0	0	1
cg2968	hypothetical protein, conserved	0	0	1
cg2969	putative protein, similar to acyl-CoA synthetase AMP-forming/AMP-acid ligase	0	0	1
cg2971	lincomycin resistance protein	lmrB	0	1
cg2976	hypothetical protein, conserved	0	0	1
cg2978	putative membrane protein	0	0	1
cg2984	cell-division protein ATP-dependent Zn metallopeptidase (EC:3.4.24.-)	ftsH	0	1
cg2987	Serine-type D-Ala-D-Ala carboxypeptidase (EC:3.4.16.4), penicillin-binding protein?	pbp4b (dacB)	0	1
cg2991	putative membrane protein	0	0	1
cg3003	non-ribosomal peptide synthetase	cps	0	1
cg3008	main cell wall channel protein	porA	0	1
cg3015	hypothetical protein	0	0	1
cg3016	hypothetical protein	0	0	1
cg3017	putative membrane protein	0	0	1
cg3018	hypothetical protein	0	0	1
cg3028	subunit 5 of Na+K+/H+ antiporter Mrp2	mrpF2 (mrpF)	0	1
cg3049	putative ferredoxin/ferredoxin-NADP reductase (EC:1.18.1.2)	fprA (fpr1)	0	1
cg3052	putative secreted protein	0	0	1
cg3057	putative secreted protein	0	0	1
cg3058	transposase fragment	tnp8b	0	1
cg3059	transposase fragment	tnp8a	0	1
cg3061	two component response regulator	cgtR6	0	1
cg3068	fructose-bisphosphate aldolase (EC:4.1.2.13)	fda	0	1
cg3086	putative L,L-cystathionine γ-lyase (EC:2.5.1.48)	0	0	1
cg3088	rifampin ADP-ribosyl transferase N-terminal fragment, putative pseudogene	arr	0	1
cg3092	putative 2-polyprenylphenol hydroxylase or related flavodoxin oxidoreductase	0	0	1
cg3093	putative carbon-nitrogen hydrolase	0	0	1
cg3103	hypothetical protein, conserved	0	0	1
cg3108	putative secreted protein	0	0	1
cg3120	hypothetical protein, conserved	0	0	1
cg3129	putative ABC-type transport system, ATPase component	0	0	1
cg3131	putative acetylornithine deacetylase or related deacylase	0	0	1
cg3132	putative membrane protein	0	0	1
cg3134	putative ABC-type putative cobalt/sugar, queuosine-regulated ECF transporter, transmembrane component STY3231 of energizing module	0	0	1
cg3135	putative ABC-type putative cobalt/sugar, queuosine-regulated ECF transporter, substrate-specific component STY3230	0	0	1
cg3149	aminotransferase, uses alanine, glutamate, 2-aminobutyrate and aspartate, deletion in combination with Δcg2877 Ala auxotrophic	alaT	0	1
cg3159	putative universal stress protein UspA no. 5 or related nucleotide-binding proteins	0	0	1
cg3166	putative cytoplasmic glycosyltransferase, involved in corynomycolate transport	0	0	1
cg3168	putative SAM-dependent methyltransferase, involved in Corynomycolate transport	0	0	1
cg3170	putative tellurite resistance protein or related permease	0	0	1
cg3180	putative secreted protein, lipase-associated function	0	0	1
cg3182	trehalose corynomycolyl transferase (EC:2.3.1.122), cop1, cmt1, and cmt2 can replace each other in the synthesis	cop1	0	1
cg3185	hypothetical protein, conserved	0	0	1
cg3187	arabinofuranosyltransferase	aftB	0	1
cg3194	putative membrane-associated PA-phosphatase related phosphoesterase	0	0	1
cg3196	UDP-galactopyranose mutase (EC:5.4.99.9)	glf	0	1
cg3198	glycerol kinase (EC:2.7.1.30)	glpK	0	1
cg3200	putative acyltransferase-family protein	0	0	1
cg3204	hypothetical protein, conserved	0	0	1
cg3207	prephenate dehydratase (EC:4.2.1.51), essential	pheA	0	1
cg3208	putative Asp-tRNAAsn/Glu-tRNAGln amidotransferase A subunit or related amidase (EC:3.5.1.4)	0	0	1
cg3218	putative protein, pyruvate kinase-like	0	0	1
cg3221	putative hydrolase of the HAD superfamily	0	0	1
cg3235	#N/A	#N/A	#N/A	1
cg3237	manganese superoxide dismutase (EC:1.15.1.1)	sodA (sod)	0	1
cg3239	putative transcriptional regulator, LysR-family	lysR2	0	1
cg3256	putative alkanal monooxygenase α chain	0	0	1
cg3273	hypothetical protein	0	0	1
cg3293	hypothetical protein, horizontally transferred gene	0	0	1
cg3294	hypothetical protein, horizontally transferred gene	0	0	1
cg3297	transposase fragment, putative pseudogene	tnp19b	0	1
cg3298	transposase fragment, putative pseudogene	tnp19a	0	1
cg3299	thioredoxin no. 1 (EC:5.3.4.1)	trxB1	0	1
cg3312	putative membrane protein	0	0	1
cg3316	putative universal stress protein UspA no. 4 or related nucleotide-binding protein	0	0	1
cg3331	methylated-DNA-protein-cysteine methyltransferase (EC:2.1.1.63)	ogt	0	1
cg3334	putative toxine efflux permease, MFS-type	cepA	0	1
cg3337	putative membrane protein	0	0	1
cg3339	putative FAD-dependent pyridine nucleotide-disulphideoxidoreductase, similar to mercuric reductases	merA	0	1
cg3341	putative membrane protein	0	0	1
cg3345	hypothetical protein	0	0	1
cg3346	leucyl-tRNA synthetase (EC:6.1.1.4)	leuS	0	1
cg3348	putative plasmid maintenance system antidote protein, HigA homolog	0	0	1
cg3351	gentisate 1,2-dioxygenase (EC:1.13.11.4)	nagI (genD)	0	1
cg3357	tryptophan-specific permease, 5-methyltryptophan resistance	trpP	0	1
cg3363	tryptophan synthase subunit β (EC:4.2.1.20)	trpB	0	1
cg3364	tryptophan synthase subunit α (EC:4.2.1.20)	trpA	0	1
cg3369	putative protein, old gene name qcrA2 maybe Rieske-type iron-sulfur protein	0	0	1
cg3370	putative NADH-dependent flavin oxidoreductase	0	0	1
cg3371	putative secondary Na+/bile acid symporter, bile acid:Na+ symporter BASS-family	0	0	1
cg3373	redox-sensing transcriptional regulator, ArsR-family	cyeR	0	1
cg3375	putative nucleoside-diphosphate-sugar epimerase	0	0	1
cg3381	putative sec-independent, twin arginine targeting Tat preprotein translocase subunit	0	0	1
cg3384	putative transcriptional regulator, TetR-family, initial characterization (Huang 2006) but so far not hint towards the function	0	0	1
cg3397	hypothetical protein	0	0	1
cg3412	branched-chain amino acid permease azaleucine resistance	azlD	0	1
cg3422	thioredoxin reductase (EC:1.8.1.9), involved in oxidative stress response	trxB	0	1
cg3426	putative transcriptional regulator involved in chromosome patitioning, putative cell division protein ParB	parB	0	1
cg3430	hypothetical protein, conserved	0	0	1
cg3432	50S ribosomal protein L34	rpmH	0	1
cg3433	hypothetical protein	0	0	1
cg4004	putative protein, conserved- putative pseudogene N-terminal fragment	0	Unknown function	1
#N/A	#N/A	#N/A	#N/A	1
