# Supplementary material for: A manually curated compendium of expression profiles for the microbial cell factory Corynebacterium glutamicum
Source: Sci Data. 2022 Oct 1;9:594. doi: 10.1038/s41597-022-01706-7 (PMC9526701; doi:10.1038/s41597-022-01706-7)
Supplement: Supplementary file 6 — Supplementary Table S6 [file 41597_2022_1706_MOESM6_ESM.xlsx]

## Sheet: Supplementary Table S6
Supplementary Table S6. Information about sets (ID, Category, Platform, Date of experiment) that are associated to clusters based on hierarchical clustering.
The Set IDs belonging to the example clusters (Fig. 6) are highlighted in the respective color.
Set ID	Cluster No	Set name	Category	Platform	Date of experiment
236	26	∆chrSA ∆hrrSA (2.5 µM FeSO4) vs. WT (2.5 µM FeSO4)	Deletion mutant vs. parental strain	Agilent	2012-08/2012-11
113	26	WT Pcg1974-eyfp pAN6-N-cgpS (150 µM IPTG) vs. WT Pcg1974-eyfp pAN6-N-cgpS (w/o IPTG)	Plasmid-based gene overexpression in parental strain vs parental strain with empty vector control	Agilent	2016-03
112	26	WT pAN6-N terminal-cgpS vs. WT pAN6	Plasmid-based gene overexpression in parental strain vs parental strain with empty vector control	Agilent	2015-03
110	26	WT pAN6-cg1914 vs. WT pAN6	Plasmid-based gene overexpression in parental strain vs parental strain with empty vector control	Agilent	2018-08
172	5	∆cydAB ∆qcrBAC (BHI) vs. WT (BHI)	Deletion mutant vs. parental strain	Operon	2011-04/2011-07
163	5	∆htrA pEKEx2-AmyE (1 mM IPTG) vs. ∆htrA pEKEx2-AmyE (w/o IPTG)	Plasmid-based gene overexpression in parental strain vs parental strain with empty vector control	Operon	2010-08
139	5	∆esrSR pEKEx2-AmyE (1 mM IPTG) vs. ∆esrSR pEKEx2-AmyE (w/o IPTG)	Plasmid-based gene overexpression in parental strain vs parental strain with empty vector control	Operon	2010-10
158	5	∆cgtSR2 pEKEx2-AmyE (1 mM IPTG) vs. ∆cgtSR2 pEKEx2-AmyE (w/o IPTG)	Plasmid-based gene overexpression in parental strain vs parental strain with empty vector control	Operon	2011-07/2011-10
70	5	WT pEKEx2-amyE (1 mM IPTG) vs. WT pEKEx2-amyE (w/o IPTG)	Plasmid-based gene overexpression in parental strain vs parental strain with empty vector control	Operon	2010-07
72	5	WT pEKEx2-amyE(D217N) (1 mM IPTG) vs. WT pEKEx2-amyE (D217N) (w/o IPTG)	Plasmid-based gene overexpression in parental strain vs parental strain with empty vector control	Operon	2010-11/2011-11
5	5	WT (anaerob 10 min) vs. WT_operon	WT condition A vs WT condition B	Operon	2010-09
171	5	∆cydAB ∆qcrBAC (CGXII, 2 g/L peptone) vs. WT CGXII (2 g/l peptone)	Deletion mutant vs. parental strain	Operon	2011-04/2011-07
232	5	∆chrSA (5 µM haemin) vs. WT (5 µM haemin)	Deletion mutant vs. parental strain	Operon	2011-05/2011-07
99	5	WT pEKEx2-TorA-Soxy vs. WT pEKEx2	Plasmid-based gene overexpression in parental strain vs parental strain with empty vector control	Operon	2009-01/2009-07/2009-08/2010-01
273	5	∆6C (stationary phase) vs. WT (stationary phase)	Deletion mutant vs. parental strain	Operon	2010-07
107	6	WT pEKEx2-cgtR10 vs. WT pEKEx2	Plasmid-based gene overexpression in parental strain vs parental strain with empty vector control	Operon	2011-08
15	6	WT (250 mM GABA, 20 mM K2SO4, w/o (NH4)2SO4 and urea) vs. WT (250 mM GABA, w/o urea)	WT condition A vs WT condition B	Agilent	2018-04
6	6	WT (anaerob 30 min) vs. WT	WT condition A vs WT condition B	Agilent	2012-05/2012-06
7	6	WT (anaerob 120 min) vs. WT	WT condition A vs WT condition B	Agilent	2012-05/2015-06
79	22	WT pEKEx2-NprE-Cutinase (Bioreactor, 1 mM IPTG, w/o urea and MOPS, pH controlled) vs. WT pEKEx2-NprE-Cutinase (Bioreactor, 1 mM IPTG)	Plasmid-based gene overexpression in parental strain vs parental strain with empty vector control	Agilent	2017-09
66	22	WT (5 mM coumaric acid, 0.2 mM citrate, 30 min) vs. WT	WT condition A vs WT condition B	Agilent	2014-02
64	22	WT (5 mM coumaric acid, w/o PCA, 30 min) vs. WT (w/o PCA)	WT condition A vs WT condition B	Agilent	2014-01
65	22	WT (5 mM coumaric acid, 30 min) vs. WT	WT condition A vs WT condition B	Agilent	2014-01/2015-01
284	22	BOL-3 (anaerob) vs. BOL-3 (microaerob)	Producer strain vs WT or other producer strain	Agilent	2012-12
39	22	WT (3 mM Na2S) vs. WT	WT condition A vs WT condition B	Agilent	2012-10
114	22	WT pAN6-cg1978 vs. WT pAN6	Plasmid-based gene overexpression in parental strain vs parental strain with empty vector control	Agilent	2018-08
282	50	Chassis C1 vs. MB001	Deletion mutant vs. parental strain	Agilent	2016-06
283	50	BOL-3 (anaerob) vs. BOL-3 (aerob)	Producer strain vs WT or other producer strain	Agilent	2012-12
16	12	WT (100 mM pyruvate) vs. WT (100 mM lactate)	WT condition A vs WT condition B	PCR	2005-01
238	12	∆lldR (100 mM ribose) vs. WT (100 mM ribose)	Deletion mutant vs. parental strain	PCR	2006-01
178	12	∆atpBEFHAGDC (OD ca. 20) vs. WT (OD ca. 20)	Deletion mutant vs. parental strain	Operon	2008-05
176	12	∆atpBEF vs. WT	Deletion mutant vs. parental strain	Operon	2007-09/2007-10
177	12	∆atpBEFHAGDC vs. WT	Deletion mutant vs. parental strain	Operon	2007-09/2007-10
194	4	∆ndh (2% acetate) vs. WT	Deletion mutant vs. parental strain	Agilent	2013-04
196	4	∆ndh ∆mdh spontaneous mutant (2% acetate) vs. WT	Deletion mutant vs. parental strain	Agilent	2013-04
281	4	MB001(DE3) (200 µg kasugamycin, 30 min) vs. MB001(DE3)	Deletion mutant vs. parental strain	Agilent	2018-09
4	4	WT (anaerob 10 min) vs. WT_agilent	WT condition A vs WT condition B	Agilent	2012-05/2016-06
42	4	WT (100 µM bromoresveratol) vs. WT	WT condition A vs WT condition B	Agilent	2015-06
209	32	∆gntR12 (100 mM gluconate) vs. WT (100 mM gluconate)	Deletion mutant vs. parental strain	Operon	2007-03
210	32	∆gntR12 (50 mM glucose, 50 mM gluconate) vs. WT (50 mM glucose, 50 mM gluconate)	Deletion mutant vs. parental strain	Operon	2007-03
220	32	∆aceE ∆pyc (4% glucose, 1.5% acetate) vs. ∆aceE (4% glucose, 1.5% acetate)	Deletion mutant vs. parental strain	Agilent	2018-10
234	32	∆chrSA (2.5 µM haemin) vs. ∆chrSA (2.5 µM FeSO4)	Deletion mutant vs. parental strain	Operon	2012-01/2012-02
229	32	∆clgR vs. WT Operon-Oligo	Deletion mutant vs. parental strain	Operon	2009-01
71	32	WT pEKEx2-amyE w/o SP (1 mM IPTG) vs. WT pEKEx2-amyE w/o SP (w/o IPTG)	Plasmid-based gene overexpression in parental strain vs parental strain with empty vector control	Operon	2011-08
124	32	WT pAN6-citH (50 mM sodium citrate, 5 mM CaCl2) vs. WT pAN6-citH	Plasmid-based gene overexpression in parental strain vs parental strain with empty vector control	Operon	2010-03
280	43	MB001(DE3) (200 µg kasugamycin, 10 min) vs. MB001(DE3)	Deletion mutant vs. parental strain	Agilent	2018-09
161	43	∆cgtSR2 pCLTON2-cgtR2 pEKEx2-cgtR2 vs. WT pCLTON2 pEKEx2	Plasmid-based gene overexpression in parental strain vs parental strain with empty vector control	Operon	2011-11
292	43	DM1800 ∆lysEG pEKEx2-cadA vs. DM1800 pEKEx3	Producer strain vs WT or other producer strain	Operon	2009-05
230	27	∆clgR (10 µM CdS) vs. WT (10 µM CdS)	Deletion mutant vs. parental strain	Operon	2009-11
180	27	∆odhI (70 mM gluc, gln, 100 µM FeSO4, w/o urea, (NH4)2SO4) vs. WT (70 mM glucose, gln, 100 µM FeSO4, w/o urea, (NH4)2SO4)	Deletion mutant vs. parental strain	Operon	2011-02/2012-03
116	27	WT pEKEx2-int2 vs. WT pEKEx2	Plasmid-based gene overexpression in parental strain vs parental strain with empty vector control	Operon	2012-03
179	27	∆odhI (70 mM gluc, gln, w/o urea, (NH4)2SO4) vs. WT (70 mM gluc, gln, w/o urea, (NH4)2SO4)	Deletion mutant vs. parental strain	Operon	2011-02/2012-03
239	27	∆hrrSA (2.5 µM haemin) vs. WT (2.5 µM haemin) Operon-Oligo	Deletion mutant vs. parental strain	Operon	2009-10/2009-12
19	11	WT (LB, 50 mM citrate) vs. WT (LB, 50 mM glucose)	WT condition A vs WT condition B	PCR	2004-07
22	11	WT (50 mM sodium-citrate) vs. WT (50 mM glucose)	WT condition A vs WT condition B	PCR	2002-11
20	11	WT (CGXII, 50 mM citrate) vs. WT (CGXII, 50 mM glucose)	WT condition A vs WT condition B	PCR	2003-06/2003-09
21	11	WT (25 mM glucose, 25 mM citrate) vs. WT (50 mM glucose)	WT condition A vs WT condition B	PCR	2003-06/2003-09
59	11	WT (2% acetate, w/o (KH2PO4, K2HPO4), 90 min) vs. WT (1% glucose, w/o (KH2PO4, K2HPO4), 90 min)	WT condition A vs WT condition B	PCR	2005-08
13	11	WT (500 mM GABA) vs. WT (500 mM glucose)	WT condition A vs WT condition B	Agilent	2017-06
14	11	WT (250 mM GABA, 20 mM K2SO4, w/o (NH4)2SO4, 83 mM urea) vs. WT (250 mM glucose, 20 mM K2SO4, w/o (NH4)2SO4, 83 mM urea)	WT condition A vs WT condition B	Agilent	2018-05
240	44	∆hrrSA (2.5 µM haemin) vs. WT (2.5 µM haemin) PCR product	Deletion mutant vs. parental strain	PCR	2006-07/2006-08
182	44	∆odhI (70 mM gluc, gln, w/o urea, (NH4)2SO4) vs. WT (70 mM gluc, gln, w/o urea, (NH4)2SO4)	Deletion mutant vs. parental strain	PCR	2011-02/2012-03
202	44	WT pEKEx2-acn vs. WT pEKEx2	Plasmid-based gene overexpression in parental strain vs parental strain with empty vector control	PCR	2003-10
166	42	∆ripA (100 µM FeSO4) vs. WT (100 µM FeSO4)	Deletion mutant vs. parental strain	PCR	2005-06
181	42	∆odhI (70 mM gluc, gln,100 µM FeSO4, w/o urea, (NH4)2SO4) vs. WT (70 mM gluc, gln,100 µM FeSO4, w/o urea, (NH4)2SO4)	Deletion mutant vs. parental strain	PCR	2011-02/2012-03
154	42	∆sigH (10 min heatshock, 50°C) vs. ∆sigH	Deletion mutant vs. parental strain	PCR	2003-09/2003-10
167	42	∆sigE (10 min heatshock, 50°C) vs. ∆sigE	Deletion mutant vs. parental strain	PCR	2004-02
1	1	WT (stationary phase, OD 30) vs. WT (exponential Phase, OD 4)	WT condition A vs WT condition B	Operon	2008-06
18	1	WT (50 mM glucose, 50 mM methylmalonic acid) vs. WT (100 mM glucose)	WT condition A vs WT condition B	Operon	2007-05
26	1	WT (100 mM formate, early stationary phase) vs. WT (early stationary phase)	WT condition A vs WT condition B	Operon	2008-10/2010-02
61	1	WT (0.5 mM cumene hydroperoxide) vs. WT	WT condition A vs WT condition B	Operon	2008-05/2008-07
85	23	WT pEKEx2-GFP (1 mM IPTG) vs. WT pEKEx2-GFP (w/o IPTG)	Plasmid-based gene overexpression in parental strain vs parental strain with empty vector control	Operon	2010-06/2010-07/2010-08
241	23	∆hrrSA (1 µM FeSO4) vs. WT (1 µM FeSO4)	Deletion mutant vs. parental strain	PCR	2006-07/2006/08
41	23	WT (50 µM riboflavin) vs. WT	WT condition A vs WT condition B	Operon	2007-09
296	23	JVO1 ∆fkpA (35°C) vs. JVO1 (35°C)	Producer strain vs WT or other producer strain	Operon	2011-10
262	48	WT pEKEx2-cgtR5 vs. WT pEKEx2	Plasmid-based gene overexpression in parental strain vs parental strain with empty vector control	Operon	2011-10/2011-11/2012-01
257	48	∆cgtSR5 vs. WT	Deletion mutant vs. parental strain	Operon	2007-05/2007-07/2007-09/2008-07/2008-11
260	48	∆cgtSR5 (20 µM CuSO4) vs. WT (20 µM CuSO4)	Deletion mutant vs. parental strain	Operon	2007-11/2008-01/2008-11
270	48	∆malR vs. WT	Deletion mutant vs. parental strain	Agilent	2017-04/2017-05
274	48	∆6C (LB) vs. WT (LB)	Deletion mutant vs. parental strain	Operon	2010-07/2011-07
48	25	WT (0.6 µM mitomycin C, harvest after 3 h) vs. WT	WT condition A vs WT condition B	Agilent	2012-06/2012-08
49	27	WT (0.6 µM mitomycin C, harvest after 6 h) vs. WT	WT condition A vs WT condition B	Agilent	2012-06/2012-08
46	25	WT (0.6 µM mitomycin C, harvest after 30 min) vs. WT	WT condition A vs WT condition B	Agilent	2012-08
47	25	WT (0.6 µM mitomycin C, harvest after 1 h) vs. WT	WT condition A vs WT condition B	Agilent	2012-06/2012-08
226	25	∆recA vs. WT	Deletion mutant vs. parental strain	Agilent	2013-11/2014-02
227	25	∆recA (0.6 µM mitomycin C) vs. WT (0.6 µM mitomycin C)	Deletion mutant vs. parental strain	Agilent	2014-02
86	35	WT pEKEx2-phoA (1 mM IPTG) vs. WT pEKEx2-phoA (w/o IPTG)	Plasmid-based gene overexpression in parental strain vs parental strain with empty vector control	Operon	2010-10
77	35	WT pEKEx2-NprE-Cutinase (1 mM IPTG, 1 hour) vs. WT pEKEx2 (1 mM IPTG, 1 hour)	Plasmid-based gene overexpression in parental strain vs parental strain with empty vector control	Operon	2010-11
87	35	WT pEKEx2-PhoD-GFP (1 mM IPTG) vs. WT pEKEx2-PhoD-GFP (w/o IPTG)	Plasmid-based gene overexpression in parental strain vs parental strain with empty vector control	Operon	2010-05/2010-06/2010-07
88	35	WT pEKEx2-PhoD-GFP (1 mM IPTG, 1 hour) vs. WT pEKEx2	Plasmid-based gene overexpression in parental strain vs parental strain with empty vector control	Operon	2010-10
244	38	∆qcrA vs. ∆tatAC	Deletion mutant vs. parental strain	Operon	2010-08/2010-09
97	38	WT pEKEx2-Soxy vs. WT	Plasmid-based gene overexpression in parental strain vs parental strain with empty vector control	Operon	2009-04
254	38	∆ramA (100 mM lactate) vs. ∆ramA (100 mM glucose)	Deletion mutant vs. parental strain	Operon	2007-04/2007-05/2007-08/2007-08
115	13	WT pEKEx2-cgtR6 vs. WT pEKEX2	Plasmid-based gene overexpression in parental strain vs parental strain with empty vector control	Operon	2011-11/2012-01
17	13	WT (100 mM lactate) vs. WT (100 mM glucose)	WT condition A vs WT condition B	Operon	2007-04/2007-05/2007-08
214	13	∆gntR1 (100 mM gluconate) vs. WT (100 mM gluconate)	Deletion mutant vs. parental strain	Operon	2007-04
215	13	∆cg2040 vs. WT	Deletion mutant vs. parental strain	Operon	2010-10/2010-11
205	13	∆CGP3 vs. WT	Deletion mutant vs. parental strain	Operon	2012-01
92	13	WT pEKEx2-TorA-cg2705 (1 mM IPTG, 4 hours) vs. WT pEKEx2	Plasmid-based gene overexpression in parental strain vs parental strain with empty vector control	Operon	2010-11/2010-12
213	13	∆gntR1 (100 mM glucose) vs. WT (100 mM glucose)	Deletion mutant vs. parental strain	Operon	2007-04
57	29	WT (0.5 mM FeSO4) vs. WT	WT condition A vs WT condition B	PCR	2002-12/2003-01
287	29	DM1933 (anaerob) vs. DM1933 (aerob)	Producer strain vs WT or other producer strain	Agilent	2012-05
126	18	∆iolR vs. WT	Deletion mutant vs. parental strain	Operon	2011-05
189	18	WT pAN6-ftsR (50 µM IPTG) vs. WT pAN6 (50 µM IPTG)	Plasmid-based gene overexpression in parental strain vs parental strain with empty vector control	Agilent	2015-03
208	18	∆gntR12 (4% glucose) vs. WT (4% glucose)	Deletion mutant vs. parental strain	Operon	2007-03
183	18	∆odhI (70 mM gln, w/o urea, (NH4)2SO4)) vs. ∆odhI (151 mM (NH4)2SO4), w/o urea)	Deletion mutant vs. parental strain	PCR	2011-02/2012-03
28	18	WT (50 mM serine) vs. WT	WT condition A vs WT condition B	PCR	2005-10/2006-03
89	18	WT pEKEx2-PhoD-GFP (1 mM IPTG, 4 hours) vs. WT pEKEx2	Plasmid-based gene overexpression in parental strain vs parental strain with empty vector control	Operon	2010-10
105	18	WT pEKEx2-cgtR1 vs. WT pEKEx2	Plasmid-based gene overexpression in parental strain vs parental strain with empty vector control	Operon	2011-10/2011-11/2012-01
78	18	WT pEKEx2-NprE-Cutinase (1 mM IPTG, 4 hours) vs. WT pEKEx2 (1 mM IPTG, 4 hours)	Plasmid-based gene overexpression in parental strain vs parental strain with empty vector control	Operon	2010-11
111	18	WT pAN6-cgpS-Strep vs. WT pAN6	Plasmid-based gene overexpression in parental strain vs parental strain with empty vector control	Agilent	2014-08
200	18	∆pup pVEx1-10XHIS-TEV pup Ala mutant (BHI) vs. ∆pup pVEx1-10XHIS-TEV pup (BHI)	Deletion mutant vs. parental strain	Agilent	2011-02/2012-03
93	18	WT pEKExL-cg0955-GFP (1 mM IPTG) vs. WT pEKExL (1 mM IPTG)	Plasmid-based gene overexpression in parental strain vs parental strain with empty vector control	Operon	2009-10/2010-01
128	18	WT pAN6-cg0210 vs. WT	Plasmid-based gene overexpression in parental strain vs parental strain with empty vector control	Agilent	2019-07
152	18	∆mtrB vs. ∆mtrA	Deletion mutant vs. parental strain	PCR	2005-09/2005-10
218	18	∆aceE ureD-E188* (4% glucose, 1.5% acetate, growth phase) vs. ∆aceE (4% glucose, 1.5% acetate, growth phase)	Producer strain vs WT or other producer strain	Agilent	2015-11
228	47	∆cg2151 vs. WT	Deletion mutant vs. parental strain	Operon	2011-11
272	47	∆6C (CGXII, 4% glucose) vs. WT (CGXII, 4% glucose) GPL15451	Deletion mutant vs. parental strain	Operon	2010-06/2010-07
84	37	∆CGP123 ∆iscg12 ∆ccrB-cg2828 ∆rrnC-tnp19a pEKEx2-NprE-Cut (Bioreac, 1 mM IPTG, w/o urea and MOPS, pH controlled, stationary phase) vs. ∆CGP123 ∆iscg12 ∆ccrB-cg2828 ∆rrnC-tnp19a pEKEx2-NprE-Cut (Bioreac, 1 mM IPTG, stationary phase)	Plasmid-based gene overexpression in parental strain vs parental strain with empty vector control	Agilent	2017-09
253	37	∆cg2784 (w/o MnSO4) vs. WT (w/o MnSO4)	Deletion mutant vs. parental strain	Agilent	2014-08
155	37	WT pEKEx2-cgtR2 vs. WT pEKEx2	Plasmid-based gene overexpression in parental strain vs parental strain with empty vector control	Operon	2011-11/2011-12
160	37	∆cgtSR2 pCLTON2-cgtSR2 vs. WT pCLTON2	Plasmid-based gene overexpression in parental strain vs parental strain with empty vector control	Operon	2011-09/2011-11
159	37	∆cgtSR2 pCLTON2-cgtR2 vs. WT pCLTON2	Plasmid-based gene overexpression in parental strain vs parental strain with empty vector control	Operon	2011-09
188	37	WT pAN6-ftsR (10 µM IPTG) vs. WT pAN6 (10 µM IPTG)	Plasmid-based gene overexpression in parental strain vs parental strain with empty vector control	Agilent	2015-03
3	3	WT (growth rate 0.4) vs. WT (growth rate 0.6)	WT condition A vs WT condition B	Agilent	2012-10
81	3	∆CGP123 ∆iscg12 ∆rrnC-tnp19a pEKEx2-NprE-Cutinase (1 mM IPTG) vs. WT pEKEx2-NprE-Cutinase (1 mM IPTG)	Plasmid-based gene overexpression in parental strain vs parental strain with empty vector control	Agilent	2017-09
82	3	∆CGP123 ∆iscg12 ∆ccrB-cg2828 ∆rrnC-tnp19a pEKEx2-NprE-Cut (1 mM IPTG) vs. WT pEKEx2-NprE-Cut (1 mM IPTG)	Plasmid-based gene overexpression in parental strain vs parental strain with empty vector control	Agilent	2017-09
9	3	WT (70 mM glutamine, w/o (NH4)2SO4 and urea) vs. WT (w/o urea)	WT condition A vs WT condition B	PCR	2006-09
290	3	DM1800 ∆prpC12 PgltA::pdapA (C17) vs. DM1800 ∆prpC12	Producer strain vs WT or other producer strain	Operon	2008-11
164	3	∆cgtSR10 vs. WT	Deletion mutant vs. parental strain	Operon	2011-04
255	3	∆cg2842 vs. WT	Deletion mutant vs. parental strain	Operon	2009-07/2009-08
106	40	WT pJC1-accBC vs. WT pJC1	Plasmid-based gene overexpression in parental strain vs parental strain with empty vector control	Agilent	2014-02
103	40	WT pJC1-ilvBNCD (OD 17-18) vs. WT pJC1 (OD 17-18)	Plasmid-based gene overexpression in parental strain vs parental strain with empty vector control	PCR	2002-01
104	40	WT pJC1-ilvBNCD (OD 22-23) vs. WT pJC1 (OD 22-23)	Plasmid-based gene overexpression in parental strain vs parental strain with empty vector control	PCR	2001-11
102	40	WT pJC1-ilvBNCD vs. WT pJC1	Plasmid-based gene overexpression in parental strain vs parental strain with empty vector control	PCR	2002-03/2002-05
125	40	∆panBC ∆ilvA pJC1-ilvBNCD (0.9 mM isoleucine, 0.5 µM pantothenate) vs. ∆panBC ∆ilvA pJC1 (0.9 mM isoleucine, 0.5 µM pantothenate)	Plasmid-based gene overexpression in parental strain vs parental strain with empty vector control	PCR	2011-02/2012-03
98	39	WT pEKEx2-Soxy vs. WT pEKEx2	Plasmid-based gene overexpression in parental strain vs parental strain with empty vector control	Operon	2010-01
293	39	DelAro4-4clpc mufasO pMKEX2-STSah (24 hours, 5 mM coumaric acid, 1 mM IPTG) vs. DelAro4-4clpc mufasO pMKEX2-STSah (24 hours)	Producer strain vs WT or other producer strain	Agilent	2019-02
146	39	∆whiB vs. WT	Deletion mutant vs. parental strain	Agilent	2014-03
186	39	MB001 ∆ftsR vs. MB001	Deletion mutant vs. parental strain	Agilent	2016-10/2017-02
132	36	∆ramB ∆sdhCAB (400 mM glycerol) vs. WT (400 mM glycerol)	Deletion mutant vs. parental strain	Operon	2007-05
207	36	∆gntR2 (100 mM gluconate) vs. WT (100 mM gluconate)	Deletion mutant vs. parental strain	Operon	2011-02/2012-03
83	36	∆CGP123 ∆iscg12 ∆ccrB-cg2828 ∆rrnC-tnp19a pEKEx2-NprE-Cut (1 mM IPTG, w/o urea and MOPS, pH controlled, stationary phase) vs. WT pEKEx2-NprE-Cut (1 mM IPTG, w/o urea and MOPS, pH controlled, stationary phase)	Plasmid-based gene overexpression in parental strain vs parental strain with empty vector control	Agilent	2017-09
190	36	∆cg1633 (CGXII, 4% glucose) vs. WT (CGXII, 4% glucose)	Deletion mutant vs. parental strain	Agilent	2015-02
147	36	∆mtrA vs. WT Operon-Oligo	Deletion mutant vs. parental strain	Operon	2007-04/2008-04
185	36	∆ftsR vs. WT	Deletion mutant vs. parental strain	Agilent	2014-04
291	19	DM1800 ∆prpC12 PgltA::pdapA (L1) vs. DM1800 ∆prpC12	Producer strain vs WT or other producer strain	Operon	2008-12/2009-01
29	19	WT (111 mM glucose, 100 mM methanol) vs. WT (111 mM glucose)	WT condition A vs WT condition B	Operon	2011-08
201	19	∆acn (4% glucose, 100 mM glutamat, 35 µM FeSO4) vs. WT (4% glucose, 100 mM glutamat, 35 µM FeSO4)	Deletion mutant vs. parental strain	Operon	2008-09
30	19	WT (w/o glucose, 100 mM methanol) vs. WT (w/o glucose)	WT condition A vs WT condition B	Operon	2011-08
75	19	WT pEKEx2-amyH vs. WT pEKEx2-amyH (w/o SP)	Plasmid-based gene overexpression in parental strain vs parental strain with empty vector control	Operon	2009-08
237	19	∆pcrCAB vs. WT	Deletion mutant vs. parental strain	Operon	2009-02
131	19	∆cyaB (100 mM glucose, 100 mM acetate) vs. WT (100 mM glucose, 100 mM acetate)	Deletion mutant vs. parental strain	Operon	2009-02
169	19	∆cydAB vs. WT	Deletion mutant vs. parental strain	Operon	2009-06
258	19	∆cgtSR5 (OD 20) vs. WT (OD 20)	Deletion mutant vs. parental strain	Operon	2009-08
259	19	∆cgtSR5 (w/o CuSO4, OD 20) vs. WT (w/o CuSO4, OD 20)	Deletion mutant vs. parental strain	Operon	2009-08
130	19	∆cyaB (4% glucose) vs. WT (4% glucose)	Deletion mutant vs. parental strain	Operon	2009-02
265	19	∆cgtSR5 ∆copSR vs. WT	Deletion mutant vs. parental strain	Operon	2008-11
170	19	∆cydAB (stationary phase) vs. WT (stationary phase)	Deletion mutant vs. parental strain	Operon	2009-06
231	19	∆chrSA (2.5 µM haemin) vs. WT (2.5 µM haemin)	Deletion mutant vs. parental strain	Operon	2012-02
118	34	WT pEKEx2-malR vs. WT	Plasmid-based gene overexpression in parental strain vs parental strain with empty vector control	Agilent	2017-05
80	34	WT pEKEx2-NprE-Cutinase (BioLector, 1 mM IPTG, w/o urea) vs. WT pEKEx2-NprE-Cutinase (BioLector, 1 mM IPTG)	Plasmid-based gene overexpression in parental strain vs parental strain with empty vector control	Agilent	2017-09
145	34	Silenced lcpA vs. WT	Gene silencing strain vs. parental strain	Agilent	2014-09
266	34	∆cgtSR5 ∆copSR (20 µM CuSO4) vs. WT (20 uM CuSO4)	Deletion mutant vs. parental strain	Operon	2008-01/2008-11
76	34	WT pEKEx2-NprE-Cutinase (1 mM IPTG) vs. WT pEKEX2-NprE-Cutinase (w/o IPTG)	Plasmid-based gene overexpression in parental strain vs parental strain with empty vector control	Operon	2010-11
264	34	∆copSR (20 µM CuSO4) vs. WT (20 uM CuSO4)	Deletion mutant vs. parental strain	Operon	2007-07/2008-09
151	34	∆mtrAB 500 µg/mL ethambutol vs. ∆mtrAB	Deletion mutant vs. parental strain	Operon	2009-02/2009-03
162	34	∆htrA pEKEx2-AmyE vs. WT pEKEx2-AmyE	Plasmid-based gene overexpression in parental strain vs parental strain with empty vector control	Operon	2010-07/2010-08
60	30	WT (2% acetate, w/o (KH2PO4, K2HPO4), 90 min) vs. WT (4% glucose, w/o (KH2PO4, K2HPO4), 90 min)	WT condition A vs WT condition B	PCR	2005-10
149	30	∆mtrA pEKEx2-mtrA(Asp53Asn) vs. ∆mtrA pEKEx2-mtrA	Plasmid-based gene overexpression in parental strain vs parental strain with empty vector control	Operon	2007-05/2007-08
150	30	∆mtrAB vs. WT	Deletion mutant vs. parental strain	Operon	2007-04
35	16	WT (3 mM KNO2) vs. WT	WT condition A vs WT condition B	Operon	2009-08/2010-04
288	16	DM1800 ∆prpC12 PgltA::pdapA (A14) vs. DM1800 ∆prpC12	Producer strain vs WT or other producer strain	Operon	2009-01
25	16	WT (100 mM formate, early exponential phase) vs. WT (early exponential phase)	WT condition A vs WT condition B	Operon	2010-01/2010-02
94	16	WT pEKExL-cg0955-GFP (1 mM IPTG) vs. WT pEKExL-cg0955-GFP (w/o IPTG)	Plasmid-based gene overexpression in parental strain vs parental strain with empty vector control	Operon	2010-03/2010-04
50	16	WT (w/o CuSO4, harvest OD 5) vs. WT (harvest OD 5)	WT condition A vs WT condition B	Operon	2009-04/2009-05/2009-06
53	16	WT (20 µM CuSO4) vs. WT	WT condition A vs WT condition B	Operon	2007-10/2007-12/2008-01
2	2	WT (stationary phase, OD 75) vs. WT (exponential Phase, OD 5)	WT condition A vs WT condition B	Operon	2009-06
36	2	WT (10 mM KNO2) vs. WT	WT condition A vs WT condition B	Operon	2012-01
143	2	∆cg0764 (BHI) vs. WT (BHI)	Deletion mutant vs. parental strain	Operon	2007-03/2007-04
32	20	WT (3 mM nitrite) vs. WT	WT condition A vs WT condition B	Operon	2009-11
33	20	WT (5 mM nitrate) vs. WT	WT condition A vs WT condition B	Operon	2009-11
37	20	WT (5 mM KNO3) vs. WT	WT condition A vs WT condition B	Operon	2009-08/2010-04
225	20	∆fruR (LB) vs. WT (LB)	Deletion mutant vs. parental strain	PCR	2004-11/2005-01
191	20	∆cg1633 (LB, 50 mM citrate) vs. WT (LB)	Deletion mutant vs. parental strain	PCR	2004-11
153	20	∆mtrB vs. WT	Deletion mutant vs. parental strain	PCR	2005-08/2005-10
148	20	∆mtrA vs. WT PCR-Product	Deletion mutant vs. parental strain	PCR	2004-09
165	20	∆ripA (1 µM FeSO4) vs. WT (1 µM FeSO4)	Deletion mutant vs. parental strain	PCR	2005-04
175	33	WT pAN6-rosR vs. WT pAN6	Plasmid-based gene overexpression in parental strain vs parental strain with empty vector control	Operon	2007-04
73	33	WT pEKEx2-amyH vs. WT pEKEx2	Plasmid-based gene overexpression in parental strain vs parental strain with empty vector control	Operon	2009-08/2009-09/2009-10/2010-01
74	33	WT pEKEx2-amyH (w/o SP) vs. WT pEKEx2	Plasmid-based gene overexpression in parental strain vs parental strain with empty vector control	Operon	2009-08/2009-09/200910
109	33	WT pEKEx2-ihf vs. WT pEKEx2 Operon-Oligo	Plasmid-based gene overexpression in parental strain vs parental strain with empty vector control	Operon	2012-03
144	33	WT pAN6-cg0764 (w/o IPTG) vs. WT pAN6 (w/o IPTG)	Plasmid-based gene overexpression in parental strain vs parental strain with empty vector control	Operon	2007-03/2007-04
263	33	∆copSR vs. WT	Deletion mutant vs. parental strain	Operon	2007-05
12	10	WT (70 mM glutamate, w/o (NH4)2SO4 and urea) vs. WT (70 mM glutamine, w/o (NH4)2SO4 and w/o urea)	WT condition A vs WT condition B	Operon	2007-03/2007-05
122	10	∆citAB vs. WT	Deletion mutant vs. parental strain	Operon	2007-08/2007-09
140	10	∆esrSR pEKEx2-AmyE vs. WT pEKEx2-AmyE	Plasmid-based gene overexpression in parental strain vs parental strain with empty vector control	Operon	2010-10/2011-07
137	10	∆esrSR vs. WT	Deletion mutant vs. parental strain	Operon	2011-03
156	10	∆cgtSR2 vs. WT	Deletion mutant vs. parental strain	Operon	2012-02
157	10	∆cgtSR2 pEKEx2-AmyE vs. WT pEKEx2-AmyE	Plasmid-based gene overexpression in parental strain vs parental strain with empty vector control	Operon	2010-10/2011-07
203	10	∆alpC vs. WT	Deletion mutant vs. parental strain	Operon	2010-07/2010-10
267	10	∆glnX (K23-1, 4% glucose) vs. WT (4% glucose)	Deletion mutant vs. parental strain	Operon	2010-07/2010-12
268	10	∆glnX (K23-1, 100 mM glutamine) vs. WT (100 mM glutamine)	Deletion mutant vs. parental strain	Operon	2010-09/2011-02
141	10	∆mntR vs. WT	Deletion mutant vs. parental strain	Agilent	2013-10
242	10	∆hrrA (2.5 µM FeSO4) vs. WT (2.5 µM FeSO4)	Deletion mutant vs. parental strain	Operon	2010-02
243	10	∆hrrA (2.5 µM haemin) vs. WT (2.5 µM haemin)	Deletion mutant vs. parental strain	Operon	2010-01/2010-02
221	7	∆aceE ∆pyc (4% glucose, 1.5% acetate, 100 mM HCO3-, 7 hours) vs. ∆aceE ∆pyc (4% glucose, 1.5% acetate, 7 hours)	Deletion mutant vs. parental strain	Agilent	2016-12
252	7	∆ctaD vs. WT	Deletion mutant vs. parental strain	Operon	2010-01
8	7	WT (70 mM glutamine, w/o (NH4)2SO4 and urea) vs. WT (w/o (NH4)2SO4 and urea)	WT condition A vs WT condition B	Operon	2007-01
184	7	∆odhI (70 mM gluc, gln, w/o urea, (NH4)2SO4)) vs. ∆odhI (70 mM gluc, 151 mM (NH4)2SO4), w/o urea)	Deletion mutant vs. parental strain	Operon	2011-02/2012-03
235	41	∆chrSA ∆hrrSA (2.5 µM haemin) vs. WT (2.5 µM haemin)	Deletion mutant vs. parental strain	Agilent	2012-08/201211
108	41	WT pEKEx2-ihf vs. WT pEKEx2 Agilent-Oligo	Plasmid-based gene overexpression in parental strain vs parental strain with empty vector control	Agilent	2012-04
248	41	∆phoB ∆phoD ∆phoC (w/o phosphate) vs. ∆phoB ∆phoD ∆phoC	Deletion mutant vs. parental strain	Operon	2009-06
222	41	∆aceE ∆pyc (4% glucose, 1.5% acetate, 100 mM HCO3-, 13 hours) vs. ∆aceE ∆pyc (4% glucose, 1.5% acetate, 13 hours)	Deletion mutant vs. parental strain	Agilent	2016-12
247	41	∆phoB ∆phoD ∆phoC (w/o phosphate) vs. WT (w/o phosphate)	Deletion mutant vs. parental strain	Operon	2009-06
193	41	∆ndh (4% glucose) vs. WT	Deletion mutant vs. parental strain	Agilent	2013-04
121	41	WT pEKEx2-Hfq (K3) vs. WT pEKEx2	Plasmid-based gene overexpression in parental strain vs parental strain with empty vector control	Agilent	2013-12
119	41	WT pEKEx2-Hfq (K1) vs. WT pEKEx2	Plasmid-based gene overexpression in parental strain vs parental strain with empty vector control	Agilent	2013-12
120	41	WT pEKEx2-Hfq (K2) vs. WT pEKEx2	Plasmid-based gene overexpression in parental strain vs parental strain with empty vector control	Agilent	2013-12
123	8	WT pAN6 (50 mM sodium citrate, 5 mM CaCl2) vs. WT pAN6	Plasmid-based gene overexpression in parental strain vs parental strain with empty vector control	Operon	2010-03
10	8	WT (70 mM glutamine, 70 mM oxoproline, w/o (NH4)2SO4 and urea, ) vs. WT (w/o (NH4)2SO4 and urea, 70 mM glutamine)	WT condition A vs WT condition B	Operon	2007-05
58	8	WT (2.5 µM heme) vs. WT (2.5 µM FeSO4)	WT condition A vs WT condition B	Operon	2009-12/2010-01/2010-02
55	8	WT (1 µM FeSO4, harvest OD 2.5) vs. WT	WT condition A vs WT condition B	Agilent	2013-02
256	8	∆ipsA vs. WT	Deletion mutant vs. parental strain	Agilent	2012-09
44	8	WT (2 mM glyphosate) vs. WT	WT condition A vs WT condition B	Agilent	2015-07/2015-08
56	8	WT (1 µM FeSO4, harvest OD 15) vs. WT	WT condition A vs WT condition B	Agilent	2016-03/2016-09
199	8	∆pup (CGXII, 4% glucose, 1 µM FeSO4) vs. WT (CGXII, 4% glucose, 1 µM FeSO4)	Deletion mutant vs. parental strain	Agilent	2013-02
40	8	WT (Fe2S, w/o (NH4)2SO4) vs. WT	WT condition A vs WT condition B	Agilent	2014-04
54	8	WT (1 µM FeSO4, harvest OD 1.7) vs. WT	WT condition A vs WT condition B	Agilent	2014-12
34	14	WT (0.2 mM resveratol) vs. WT	WT condition A vs WT condition B	Agilent	2015-01
62	14	WT (5 mM cinnamic acid, 30 min) vs. WT	WT condition A vs WT condition B	Agilent	2014-09/2015-01
63	14	WT (5 mM ferulic acid, 30 min) vs. WT	WT condition A vs WT condition B	Agilent	2014-09
67	14	WT (5 mM caffeic acid, 30 min) vs. WT	WT condition A vs WT condition B	Agilent	2014-07
68	14	WT (5 mM 3-(4-hydroxyphenyl) propionic acid, 30 min) vs. WT	WT condition A vs WT condition B	Agilent	2015-01
23	14	WT (50 mM adipate) vs. WT	WT condition A vs WT condition B	Operon	2008-12/2009-02
129	14	∆phdR vs. WT	Deletion mutant vs. parental strain	Agilent	2014-07
297	49	MV-Leu20 ∆ilvE vs. WT	Producer strain vs WT or other producer strain	Agilent	2012-05/2012-06
298	49	MV-Leu20 ∆ilvE vs. MV-Leu20	Producer strain vs WT or other producer strain	Agilent	2012-05/2012-06
277	49	WT pJC1-6C vs. WT pJC1	Plasmid-based gene overexpression in parental strain vs parental strain with empty vector control	Agilent	2012-11
289	49	DM1800 ∆prpC12 PgltA::pdapA (A16) vs. DM1800 ∆prpC12	Producer strain vs WT or other producer strain	Operon	2008-12
204	46	WT pEKEx2-alpC vs. WT pEKEx2	Plasmid-based gene overexpression in parental strain vs parental strain with empty vector control	Operon	2011-07
278	46	WT pJC1-6C (stationary phase) vs. WT pJC1 (stationary phase)	Plasmid-based gene overexpression in parental strain vs parental strain with empty vector control	Agilent	2012-08/2012-11
245	46	∆surf1 vs. WT	Deletion mutant vs. parental strain	Agilent	2017-03
246	46	∆ctiP vs. WT	Deletion mutant vs. parental strain	Agilent	2012-11
303	46	WT PctaD::Ptuf PctaE::Ptuf PctaC::Ptuf vs. WT	Promoter exchange strain vs parental strain	Agilent	2011-05/2012-05
223	28	∆dtxR (100 µM FeSO4) vs. WT (100 µM FeSO4)	Deletion mutant vs. parental strain	PCR	2005-08/2005-10
224	28	∆dtxR (1 µM FeSO4) vs. WT (1 µM FeSO4)	Deletion mutant vs. parental strain	PCR	2005-08/2005-10
304	28	WT PnrdH::Ptuf PctaE::Ptuf PctaC::Ptuf vs. WT	Promoter exchange strain vs parental strain	Operon	2012-02
52	28	WT (w/o CuSO4 + 150 µM BCS) vs. WT	WT condition A vs WT condition B	Operon	2012-08
51	28	WT (w/o CuSO4, harvest OD 20) vs. WT (harvest OD 20)	WT condition A vs WT condition B	Operon	2009-04/2009-05/2009-06/2009-08
261	28	∆cgtSR5 (w/o CuSO4, OD 20) vs. ∆cgtSR5 (OD 20)	Deletion mutant vs. parental strain	Operon	2009-09
24	15	WT (50 mM oxoadipate) vs. WT	WT condition A vs WT condition B	Operon	2009-11
168	15	∆sigE pEKEx2-AmyE (1 mM IPTG) vs. ∆sigE pEKEx2-AmyE (w/o IPTG)	Plasmid-based gene overexpression in parental strain vs parental strain with empty vector control	Operon	2011-07
134	15	∆csoR (20 µM CuSO4) vs. WT (20 µM CuSO4)	Deletion mutant vs. parental strain	Operon	2011-03
249	15	∆fasR vs. WT	Deletion mutant vs. parental strain	Operon	2007-09/2007-12
133	15	∆csoR vs. WT	Deletion mutant vs. parental strain	Operon	2011-03
135	15	∆csoR (50 µM CuSO4) vs. WT (50 µM CuSO4)	Deletion mutant vs. parental strain	Operon	2011-04
212	9	∆sigB pEKEx2-AmyE (1 mM IPTG) vs. ∆sigB pEKEx2-AmyE (w/o IPTG)	Plasmid-based gene overexpression in parental strain vs parental strain with empty vector control	Operon	2012-03
286	9	Cg43 vs. WT	Producer strain vs WT or other producer strain	Agilent	2016-05
173	9	∆rosR (CGXII, 4% glucose) vs. WT (CGXII, 4% glucose)	Deletion mutant vs. parental strain	Operon	2007-04
174	9	∆rosR (anaerob) vs. WT (anaerob)	Deletion mutant vs. parental strain	Operon	2007-08/2007-09
11	9	WT (70 mM oxoproline, w/o (NH4)2SO4 and w/o urea) vs. WT (70 mM glutamine, w/o (NH4)2SO4 and w/o urea)	WT condition A vs WT condition B	Operon	2007-03/2007-05
206	9	∆gntR2 (4% glucose) vs. WT (4% glucose) Operon-Oligo	Deletion mutant vs. parental strain	Operon	2007-04
69	31	WT (5 mM 4-hydroxybenzoic acid, 30 min) vs. WT	WT condition A vs WT condition B	Agilent	2015-01
275	31	∆6C (0.75 µM mitomycin C) vs. WT (0.75 µM mitomycin C)	Deletion mutant vs. parental strain	Agilent	2012-06/2012-07/2012-08
127	31	∆cg0210 vs. WT	Deletion mutant vs. parental strain	Agilent	2019-06
299	31	MV-Leu55 vs. WT	Producer strain vs WT or other producer strain	Agilent	2012-05/2012-06
300	31	MV-Leu55 vs. MV-Leu20	Producer strain vs WT or other producer strain	Agilent	2012-05/2012-06
195	17	∆ndh (4% lactate) vs. WT	Deletion mutant vs. parental strain	Agilent	2013-04
285	17	BOL-3 (aerob) vs. BOL-2 (microaerob)	Producer strain vs WT or other producer strain	Agilent	2012-12
27	17	WT (50 mM sodium oleat) vs. WT	WT condition A vs WT condition B	Agilent	2013-04
250	17	∆cg2750 vs. WT	Deletion mutant vs. parental strain	Agilent	2018-10
43	17	WT (250 µM bromoresveratol) vs. WT	WT condition A vs WT condition B	Agilent	2015-06
187	17	MB001::PgntK-PftsZ ∆ftsR vs. MB001::PgntK-ftsZ	Deletion mutant vs. parental strain	Agilent	2016-05
251	21	∆cpdA pEKEx2 vs. WT pEKEx2	Deletion mutant vs. parental strain	Agilent	2015-08
216	21	∆aceE Evo4 (4% glucose, 1.5% acetate, 28 hours) vs. ∆aceE Evo3 (4% glucose, 1.5% acetate, 28 hours)	Producer strain vs WT or other producer strain	Agilent	2014-05
217	21	∆aceE Evo5 (4% glucose, 1.5% acetate, 28 hours) vs. ∆aceE Evo3 (4% glucose, 1.5% acetate, 28 hours)	Producer strain vs WT or other producer strain	Agilent	2014-05
302	21	WT PatpB::Ptuf vs. WT	Promoter exchange strain vs parental strain	Agilent	2012-05
38	21	WT (0.3 mM Na2S) vs. WT	WT condition A vs WT condition B	Agilent	2013-09
294	21	DelAro4-4clpc mufasO pMKEX2-STSah (48 hours, 5 mM coumaric acid, 1 mM IPTG) vs. DelAro4-4clpc mufasO pMKEX2-STSah (48 hours)-	Producer strain vs WT or other producer strain	Agilent	2019-02/2019-04
301	45	MV-Leu55 ∆ilvE vs. MV-Leu55	Producer strain vs WT or other producer strain	Agilent	2012-05/2012-06
295	45	DelAro4-4clpc mufasO pMKEX2-STSah (OD 5, 5 mM coumaric acid, 1 mM IPTG) vs. DelAro4-4clpc mufasO pMKEX2-STSah (OD 5)	Producer strain vs WT or other producer strain	Agilent	2019-04/2019-05
197	45	∆pup (BHI) vs. WT (BHI)	Deletion mutant vs. parental strain	Agilent	2012-05/2012-06
198	45	∆pup (CGXII, 4% glucose) vs. WT CGXII (CGXII, 4% glucose)	Deletion mutant vs. parental strain	Agilent	2012-05/2012-06
269	45	∆lcpB vs. WT	Deletion mutant vs. parental strain	Agilent	2013-10/2013-11
138	24	∆esrSR pEKEx3-esrR vs. WT pEKEx3	Plasmid-based gene overexpression in parental strain vs parental strain with empty vector control	Operon	2011-07
45	24	WT (1 µg/mL bacitracin) vs. WT	WT condition A vs WT condition B	Operon	2011-08
136	24	∆esrl vs. WT	Deletion mutant vs. parental strain	Operon	2011-09
117	24	WT pEKEx2-cpdA vs. WT pEKEx2	Plasmid-based gene overexpression in parental strain vs parental strain with empty vector control	Agilent	2015-08
219	24	∆aceE ureD-E188* (4% glucose, 1.5% acetate, production phase) vs. ∆aceE (4% glucose, 1.5% acetate, production phase)	Producer strain vs WT or other producer strain	Agilent	2016-12
279	24	WT pJC1-6C (0.75 µM mitomycin C) vs. WT pJC1 (0.75 µM mitomycin C)	Plasmid-based gene overexpression in parental strain vs parental strain with empty vector control	Agilent	2012-08/2012-11
